# Supplementary material for: Assembly and comparative analysis of the complete multichromosomal mitochondrial genome of Cymbidium ensifolium, an orchid of high economic and ornamental value
Source: BMC Plant Biol. 2024 Apr 9;24:255. doi: 10.1186/s12870-024-04962-4 (PMC11003039; doi:10.1186/s12870-024-04962-4)
Supplement: Supplementary file 1 — Supplementary Material 1. [file 12870_2024_4962_MOESM1_ESM.xlsx]

## Sheet: Table S1
Supplementary Table S1. Statistical table of next-generation sequencing data.
Sample ID	ReadSum	BaseSum (bp)	GC(%)	Q20(%)	Q30(%)
C. ensifolium	308640203	92592060900	33.73	96.89	91.52

## Sheet: Table S2
Supplementary Table S2. Statistical table of third-generation sequencing data.
ID	Number of Reads	Number of Bases (bp)	Mean Read Length (bp)	N50 Read Length (bp)
C.ensifolium	1184776	12469972845	10525	16301

## Sheet: Table S3
Supplementary Table S3. Genome size, GC content and number of genes in each submitochondrial genome.
Submitochondrial genome	Genome length (bp)	Genome GC(%)	CDS number	CDS length (bp)	CDS GC(%)	tRNA number	tRNA length (bp)	tRNA GC(%)	rRNA number	rRNA length (bp)	rRNA GC(%)
C.ensifolium chr1	48212	39.92	1	1509	40.89	8	630	51.11	0	0	0
C.ensifolium chr2	46300	44.39	0	0	0	4	291	54.64	1	3225	52.34
C.ensifolium chr3	35257	45.38	3	1362	41.04	1	67	46.27	0	0	0
C.ensifolium chr4	34845	41.23	3	2031	43.08	0	0	0	2	2095	53.99
C.ensifolium chr5	33338	44.8	1	1185	44.3	4	288	54.17	0	0	0
C.ensifolium chr6	31427	43.26	1	1584	44	2	155	49.03	0	0	0
C.ensifolium chr7	31337	42.89	3	1722	42.57	2	147	50.34	0	0	0
C.ensifolium chr8	28763	45.24	2	1716	43.76	3	220	53.18	0	0	0
C.ensifolium chr9	28672	45.8	2	3237	46.62	0	0	0	0	0	0
C.ensifolium chr10	26031	42.18	1	621	41.87	7	513	54.97	0	0	0
C.ensifolium chr11	25815	44.94	4	3486	42.71	1	73	47.95	0	0	0
C.ensifolium chr12	25089	43.97	2	2994	41.82	0	0	0	0	0	0
C.ensifolium chr13	24916	45.64	2	2877	48.56	1	77	53.25	0	0	0
C.ensifolium chr14	24443	45.58	3	1680	42.38	1	73	49.32	0	0	0
C.ensifolium chr15	24361	44.03	1	1509	40.89	0	0	0	0	0	0
C.ensifolium chr16	23436	44.79	1	723	43.29	0	0	0	0	0	0
C.ensifolium chr17	23364	45.05	1	1317	45.25	1	74	55.41	0	0	0
C.ensifolium chr18	23046	44.07	3	2223	43.27	1	74	52.7	0	0	0
C.ensifolium chr19	21995	44.31	1	2016	41.52	0	0	0	0	0	0
C.ensifolium-total	560647	43.89	35	33792	43.5	36	2682	52.54	3	5320	52.99

## Sheet: Table S4
Supplementary Table S4. Coverage depth of long reads and short reads in the C. ensifolium mitogenome chromosomes.
Submitochondrial genome	long-reads coverage depth	short-reads coverage depth
C.ensifolium chr1	3055.51	5832.61
C.ensifolium chr2	475.47	1675.17
C.ensifolium chr3	377.72	1274.78
C.ensifolium chr4	1605.45	3684.69
C.ensifolium chr5	323.1	1091.01
C.ensifolium chr6	1462.51	3323.9
C.ensifolium chr7	1174.19	3129.41
C.ensifolium chr8	291.73	1182.85
C.ensifolium chr9	487.35	1693.08
C.ensifolium chr10	2235.61	4141.54
C.ensifolium chr11	265.65	1127.03
C.ensifolium chr12	377.89	1339.77
C.ensifolium chr13	228.75	1046.84
C.ensifolium chr14	199.36	892.67
C.ensifolium chr15	250.48	1022.97
C.ensifolium chr16	348.93	1256.87
C.ensifolium chr17	312.63	1259.73
C.ensifolium chr18	1023.02	3109.87
C.ensifolium chr19	231.11	1029.76

## Sheet: Table S5
Supplementary Table S5. Codon usage RSCU values in the C. ensifolium mitogenome.
AminoAcid	Symbol	Codon	No.	RSCU
*	Ter	UAA	9	0.9
*	Ter	UAG	9	0.9
*	Ter	UGA	12	1.2
A	Ala	GCA	139	0.9392
A	Ala	GCC	137	0.9257
A	Ala	GCG	78	0.527
A	Ala	GCU	238	1.6081
C	Cys	UGC	47	0.8174
C	Cys	UGU	68	1.1826
D	Asp	GAC	93	0.6348
D	Asp	GAU	200	1.3652
E	Glu	GAA	239	1.3815
E	Glu	GAG	107	0.6185
F	Phe	UUC	261	0.8985
F	Phe	UUU	320	1.1015
G	Gly	GGA	218	1.4156
G	Gly	GGC	87	0.5649
G	Gly	GGG	103	0.6688
G	Gly	GGU	208	1.3506
H	His	CAC	54	0.4737
H	His	CAU	174	1.5263
I	Ile	AUA	171	0.7773
I	Ile	AUC	194	0.8818
I	Ile	AUU	295	1.3409
K	Lys	AAA	180	1.196
K	Lys	AAG	121	0.804
L	Leu	CUA	128	0.8321
L	Leu	CUC	106	0.6891
L	Leu	CUG	102	0.6631
L	Leu	CUU	192	1.2481
L	Leu	UUA	202	1.3131
L	Leu	UUG	193	1.2546
M	Met	AUG	259	3
M	Met	CUG	0	0
M	Met	UUG	0	0
N	Asn	AAC	71	0.5941
N	Asn	AAU	168	1.4059
P	Pro	CCA	154	1.1756
P	Pro	CCC	110	0.8397
P	Pro	CCG	72	0.5496
P	Pro	CCU	188	1.4351
Q	Gln	CAA	183	1.4466
Q	Gln	CAG	70	0.5534
R	Arg	AGA	125	1.3066
R	Arg	AGG	64	0.669
R	Arg	CGA	128	1.338
R	Arg	CGC	57	0.5958
R	Arg	CGG	73	0.7631
R	Arg	CGU	127	1.3275
S	Ser	AGC	84	0.5986
S	Ser	AGU	138	0.9834
S	Ser	UCA	165	1.1758
S	Ser	UCC	135	0.962
S	Ser	UCG	116	0.8266
S	Ser	UCU	204	1.4537
T	Thr	ACA	116	1.0311
T	Thr	ACC	111	0.9867
T	Thr	ACG	58	0.5156
T	Thr	ACU	165	1.4667
V	Val	GUA	165	1.1723
V	Val	GUC	117	0.8313
V	Val	GUG	115	0.8171
V	Val	GUU	166	1.1794
W	Trp	UGG	129	1
Y	Tyr	UAC	62	0.502
Y	Tyr	UAU	185	1.498
total			8765

## Sheet: Table S6
Supplementary Table S6. Distribution of tandem repeats in the C. ensifolium mitogenome.
NO.	Submitochondrial genome	Size (bp)	Copy	Repeat sequence	Percent matches	Start	End
1	C.ensifolium chr1	20	1.9	CAAACAAAGACAAAGAAAAC	100	14810	14847
2	C.ensifolium chr1	25	1.9	CTCTTCCTGTTTTCGAGAGAGCGCC	87	14931	14978
3	C.ensifolium chr2	31	4.6	CCTCTCGCTTTGCTCGAGTATAGCAAGCTAA	86	3915	4051
4	C.ensifolium chr2	57	2.3	CCTCTCGCTTTGCTCGAGTATAGCAAGCTAACCTCTCTCAGCTCGAGTATAGCAAGCTAA	88	3915	4051
5	C.ensifolium chr2	31	2.2	CCTTTTCTTCTGAAAAAGAACAAACTCTTG	86	21424	21490
6	C.ensifolium chr2	28	1.9	GTTTCACTTAGACAAGTTCAAGGCGAGA	100	26965	27018
7	C.ensifolium chr2	27	5.4	TTCCTCTCCTTTCAGTCGAGTACTTCG	100	33744	33889
8	C.ensifolium chr2	26	3.5	CTCGACTGAAAGGTGAGCTTGCTATA	68	41523	41616
9	C.ensifolium chr3	28	2.1	TTCCGTAGATAAAAGATAGACTTTTCTA	100	12433	12492
10	C.ensifolium chr3	32	2.6	CCTCTCGCTTTGCTCGAGTATAGCAAGCTAA	76	17610	17690
11	C.ensifolium chr3	21	2	ACGTGAGCTCTTCAGTTCGTG	86	24407	24449
12	C.ensifolium chr3	12	2.7	AAATTGTGTATAC	91	35181	35215
13	C.ensifolium chr4	13	4.8	TTTCTATTTCTTC	77	68	134
14	C.ensifolium chr5	31	4.6	CTCGAGCAAAGCGAGAGGAGCCGTTAGGCCA	100	28029	28172
15	C.ensifolium chr5	70	2.6	ATCTGAAACTTTTCATCCACCCATGGTCAAAAGTAAGAAACATGATTTCCCTTAGTGAAGTCACATTTCC	98	33121	33300
16	C.ensifolium chr6	18	2	TCTTTCGATTCCGTTATA	100	16855	16890
17	C.ensifolium chr6	18	2.8	TATTGATGATAGTGACGA	90	20423	20470
18	C.ensifolium chr6	9	4.3	GATAGTGAT	83	20436	20474
19	C.ensifolium chr7	15	2.1	AAGAAACTCCTGGTG	93	1086	1116
20	C.ensifolium chr7	13	2	GTTCTCTATTGAT	100	11187	11212
21	C.ensifolium chr7	24	2.5	CCTTTCTTCTTTCAGAAGAGAACTCTCG	77	18738	18805
22	C.ensifolium chr7	13	2.7	AGAAAAGAAAAAAG	84	26050	26087
23	C.ensifolium chr7	20	2.7	AGAAAAAAGAGAAAGAAAAT	77	26055	26105
24	C.ensifolium chr7	70	2.5	AACTTTTCATCCACCCATGGGAAAAAGTAAGAAACATGATTTCCCTTAGTGAAGTCACATTTCCATCTGA	96	31062	31235
25	C.ensifolium chr8	31	3.6	CCTCTCCTTTCAGTCGAGTATAGCAAGCTCA	100	17020	17130
26	C.ensifolium chr9	70	2.5	TTTCTTACTTTTTCCCATGGGTGGATGAAAAGTTTCAGATGGAAATGTGACTTCACTAAGGGAAATCATG	96	3723	3896
27	C.ensifolium chr9	28	2	GGAAAGAGATCAGAGATGCTATGAAATG	100	8803	8858
28	C.ensifolium chr10	23	3	TACTTTCTTTCTTCATTTACTT	78	13708	13776
29	C.ensifolium chr10	12	3.2	ATAGATTTTCAT	85	13850	13888
30	C.ensifolium chr10	10	3.4	ATAGTCTAAC	91	16225	16257
31	C.ensifolium chr11	24	2.6	CCTCTCCTTTCAGTCGAGCTATCG	97	25413	25474
32	C.ensi foliumchr12	14	2	AGGAAAGAAGAGAAG	93	2080	2108
33	C.ensifolium chr12	20	2	TCCAATCGATGAAAGACTAG	100	18548	18587
34	C.ensifolium chr14	16	1.9	TCATAAGAGAGTAAGAAC	88	20289	20321
35	C.ensifolium chr15	14	2	TTAGCTGCCATCTG	100	19734	19761
36	C.ensifolium chr16	13	2	TTACCAAGTTCAA	100	1472	1497
37	C.ensifolium chr17	12	2.7	ACACAATTTTGAT	86	23052	23086
38	C.ensifolium chr18	31	3.2	CTCGACTGAAAGGAGAGGTGAGCTTGCTATA	92	352	444
39	C.ensifolium chr18	17	2.4	ATTCATGGTAATTCAG	86	17085	17123
40	C.ensifolium chr18	13	1.9	ACAATATAAATAG	100	17962	17986
41	C.ensifolium chr18	21	2.1	TAAATCCAAACAACCTTTTCG	86	19126	19169
42	C.ensifolium chr19	16	3.6	GCACCATAGTGAATA	73	9127	9179
43	C.ensifolium chr19	13	2	CTTATACGAAATA	100	10209	10234
44	C.ensifolium chr19	70	2.6	ATCTGAAACTTTTCATCCACCCATGGTCAAAAGTAAGAAACATGATTTCCCTTAGTGAAGTCACATTTCC	98	12560	12739
45	C.ensifolium chr19	10	2.8	GGCGATAGCA	100	16911	16938

## Sheet: Table S7
Supplementary Table S7. Homologous fragments between mitochondria and chloroplasts in C. ensifolium.
Chloroplast genome (cp)	Submitochondrial genome (mt)	Percentage of identical matches	Alignment Length (bp)	Number of mismatches (bp)	Number of gap openings	Start of alignment in cp	End of alignment in cp	Start of alignment in mt	End of alignment in mt	Genes located within the homologous regions on cp	Genes located within the homologous regions on mt
Chloroplast	chr1	96.821	11546	205	36	16163	27680	26200	37611	rpoC2;rpoC1;rpoB
Chloroplast	chr1	96.523	3221	71	6	39987	43199	14329	11142	psaB(partical:27.66%);psaA
Chloroplast	chr1	88.65	3727	211	68	8772	12466	19104	22650	trnG-GCC;trnR-UCU;atpA;atpF(partical:44.21%)	trnR-TCT
Chloroplast	chr1	92.791	2372	89	20	43382	45751	11127	8836	ycf3
Chloroplast	chr1	90.256	2186	87	34	51576	53750	3206	1136	trnV-UAC;trnM-CAU;atpE;atpB(partical:19.10%)
Chloroplast	chr1	91.141	1919	69	19	14149	16067	24394	26211	atpI;rps2
Chloroplast	chr1	94.333	1200	47	9	45745	46932	8609	7419	trnS-GGA;rps4	trnS-GGA
Chloroplast	chr1	93.449	1206	57	6	111977	113178	17109	15922	ccsA
Chloroplast	chr1	90.365	1204	38	10	49783	50958	5114	3961	ndhJ(partical:78.83%);ndhK(partical:83.10%);psbG(partical:95.26%)
Chloroplast	chr1	91.698	1048	53	19	47001	48029	7397	6365	trnT-UGU;trnL-UAA(partical:17.68%)	trnS-TGA(partical:43.23%);trnT-TGT
Chloroplast	chr1	87.49	1287	68	26	7547	8819	17862	19069	psbK(partical:52.15%);psbI;trnS-GCU	trnS-GCT
Chloroplast	chr1	85.684	943	49	29	12516	13413	22637	23538	atpF(partical:52.45%)
Chloroplast	chr1	90.469	703	34	6	111239	111913	17810	17113	trnL-UAG	trnL-TAG
Chloroplast	chr1	90.462	671	21	12	50954	51589	3908	3246	ndhK(partical:17.48%);psbG(partical:5.43%);ndhC
Chloroplast	chr1	90.152	528	28	4	48549	49076	6386	5883	trnL-UAA(partical:26.69%)	trnS-TGA(partical:62.50%)
Chloroplast	chr1	95.751	353	13	2	13433	13784	23529	23880	atpH
Chloroplast	chr1	90.828	338	26	3	13784	14120	23943	24276
Chloroplast	chr1	87.079	356	20	7	49111	49465	5816	5486	trnF-GAA	trnF-GAA
Chloroplast	chr1	92.308	182	8	1	49466	49647	5290	5115
Chloroplast	chr1	97.619	42	0	1	14118	14158	24335	24376
Chloroplast	chr18	94.924	5949	120	50	65874	71803	16616	22401	rps12(trans_splicing);petL;petG;trnW-CCA;trnP-UGG;psaJ;rpl33;rps18;rpl20;rps12(trans_splicing);clpP(partical:61.01%)	trnW-CCA
Chloroplast	chr18	98.399	1062	14	2	64765	65824	15555	16615	psbL;psbF;psbE
Chloroplast	chr6	98.499	4396	35	4	141135	145530	21717	17353	ycf2(partical:64.02%)
Chloroplast	chr6	98.499	4396	35	4	89840	94235	17353	21717	ycf2(partical:64.02%)
Chloroplast	chr6	98.136	2146	23	2	138498	140626	24026	21881	ndhB(partical:21.76%);trnL-CAA;ycf15;ycf2(partical:0.84%)	trnL-CAA
Chloroplast	chr6	98.136	2146	23	2	94744	96872	21881	24026	ycf2(partical:0.84%);ycf15;trnL-CAA;ndhB(partical:21.76%)	trnL-CAA
Chloroplast	chr6	97.336	1877	13	8	145718	147589	17363	15519	ycf2(partical:25.02%);trnI-CAU	trnM-CAT
Chloroplast	chr6	97.336	1877	13	8	87781	89652	15519	17363	trnI-CAU;ycf2(partical:25.02%)	trnM-CAT
Chloroplast	chr6	99.049	1578	5	2	136795	138372	25587	24020	ndhB(partical:70.67%)
Chloroplast	chr6	99.049	1578	5	2	96998	98575	24020	25587	ndhB(partical:70.67%)
Chloroplast	chr6	99.679	312	1	0	148410	148721	15527	15216	rpl2(partical:21.08%)
Chloroplast	chr6	99.679	312	1	0	86649	86960	15216	15527	rpl2(partical:21.08%)
Chloroplast	chr6	99.405	168	1	0	140790	140957	21875	21708	ycf2(partical:2.45%)
Chloroplast	chr6	99.405	168	1	0	94413	94580	21708	21875	ycf2(partical:2.45%)
Chloroplast	chr6	100	41	0	0	44683	44723	15101	15061	ycf3(partical:2.04%)
Chloroplast	chr4	93.119	3662	108	37	75257	78905	3168	6698	psbN;psbH;petB;petD
Chloroplast	chr4	97.063	1464	34	1	79953	81416	6673	8127	rps11;rpl36;infA;rps8(partical:57.58%)
Chloroplast	chr4	86.246	2392	144	62	114458	116796	15895	13636	ndhD(partical:18.87%);psaC;ndhE;ndhG
Chloroplast	chr4	96.245	1438	51	3	118686	120121	9718	8282	rps15(partical:80.22%);ycf1(partical:16.44%)
Chloroplast	chr4	92.077	1704	49	23	73094	74791	909	2532	psbB
Chloroplast	chr4	89.84	1624	87	28	116921	118541	13564	12016	ndhI(partical:86.90%);ndhA
Chloroplast	chr4	88.015	826	40	34	72303	73090	136	940	clpP(partical:16.18%)
Chloroplast	chr4	96.865	319	10	0	74902	75220	2859	3177	psbT
Chloroplast	chr4	74.295	887	177	38	102584	103447	22875	22017	rrn16(partical:57.99%)	rrn18(partical:43.47%)
Chloroplast	chr4	74.295	887	177	38	131923	132786	22017	22875	rrn16(partical:57.99%)	rrn18(partical:43.47%)
Chloroplast	chr4	90.588	170	11	1	120341	120510	8296	8132	ycf1(partical:3.15%)
Chloroplast	chr7	93.937	2969	76	21	846	3789	7502	10391	psbA(partical:32.39%);trnK-UUU(partical:83.32%);matK
Chloroplast	chr7	94.064	1853	33	18	99654	101493	12303	10515	rps12(trans_splicing)(partical:77.02%)
Chloroplast	chr7	94.064	1853	33	18	133877	135716	10515	12303	rps12(trans_splicing)(partical:77.02%)
Chloroplast	chr7	97.534	1338	27	3	53844	55176	29552	28216	atpB(partical:74.68%)
Chloroplast	chr7	92.236	1288	46	21	81527	82805	27860	26618	rps8(partical:14.65%);rpl14;rpl16(partical:31.09%)	rpl16
Chloroplast	chr7	81.891	751	46	36	83014	83764	26409	25749	rpl16(partical:47.17%)
Chloroplast	chr7	96.644	298	4	2	102771	103068	6063	5772	rrn16(partical:20.00%)
Chloroplast	chr7	96.644	298	4	2	132302	132599	5772	6063	rrn16(partical:20.00%)
Chloroplast	chr7	82.609	483	33	22	66586	67062	21787	22224	trnW-CCA;trnP-UGG	trnW-CCA
Chloroplast	chr7	91.481	270	16	1	84046	84315	25708	25446	rps3(partical:34.55%)
Chloroplast	chr7	91.603	262	13	3	84336	84596	25456	25203	rps3(partical:39.73%)
Chloroplast	chr7	88.462	286	10	8	55688	55973	28203	27941	rbcL(partical:0.96%)
Chloroplast	chr7	100	136	0	0	101608	101743	10515	10380
Chloroplast	chr7	100	136	0	0	133627	133762	10380	10515
Chloroplast	chr7	98.095	105	2	0	103536	103640	5782	5678	rrn16(partical:7.05%)
Chloroplast	chr7	98.095	105	2	0	131730	131834	5678	5782	rrn16(partical:7.05%)
Chloroplast	chr7	90.714	140	4	1	49138	49277	22486	22616	trnF-GAA	trnF-GAA
Chloroplast	chr7	83.178	107	7	2	55993	56099	27941	27846	rbcL(partical:7.31%)
Chloroplast	chr10	95.92	2647	57	10	37268	39914	16758	19353	trnG-UCC;trnfM-CAU;rps14;psaB(partical:69.07%)	trnG-GCC;trnM-CAT
Chloroplast	chr10	99.776	2230	5	0	105715	107944	6948	4719	trnA-UGC(partical:42.89%);rrn23(partical:61.17%)
Chloroplast	chr10	99.776	2230	5	0	127426	129655	4719	6948	rrn23(partical:61.17%);trnA-UGC(partical:42.89%)
Chloroplast	chr10	94.599	1685	46	5	34878	36562	11020	12659	psbD(partical:24.86%);psbC
Chloroplast	chr10	91.484	1820	55	24	31246	33006	14723	12945	trnD-GUC(partical:45.95%);trnY-GUA;trnE-UUC	trnE-TTC;trnY-GTA
Chloroplast	chr10	91.13	1195	51	20	29446	30611	15881	14713	petN
Chloroplast	chr10	97.978	890	7	2	104627	105516	7827	6949	trnI-GAU(partical:53.51%);ycf68(partical:17.60%);trnA-UGC(partical:34.03%);orf42(partical:96.55%)	trnA-TGC
Chloroplast	chr10	97.978	890	7	2	129854	130743	6949	7827	trnA-UGC(partical:34.03%);orf42(partical:96.55%);trnI-GAU(partical:53.51%);ycf68(partical:17.60%)	trnA-TGC
Chloroplast	chr10	86.963	721	33	28	109930	110642	4300	3633	trnN-GUU	trnN-GTT
Chloroplast	chr10	86.963	721	33	28	124728	125440	3633	4300	trnN-GUU	trnN-GTT
Chloroplast	chr10	91.228	570	16	7	28794	29353	16425	15880	psbM
Chloroplast	chr10	95.664	369	8	2	36833	37201	16408	16768	psbZ
Chloroplast	chr10	91.722	302	8	3	109633	109929	4639	4350	trnR-ACG	trnR-ACG
Chloroplast	chr10	91.722	302	8	3	125441	125737	4350	4639	trnR-ACG	trnR-ACG
Chloroplast	chr10	93.392	227	10	1	33632	33858	12954	12733
Chloroplast	chr10	85.789	190	9	5	34656	34842	10840	11014	psbD(partical:17.61%)
Chloroplast	chr5	91.527	1794	69	24	84815	86592	10221	8495	rpl22(partical:92.78%);rps19;trnH-GUG;rpl2(partical:50.74%)	trnH-GTG
Chloroplast	chr5	91.845	1496	52	22	148778	150257	8495	9936	rpl2(partical:50.74%);trnH-GUG;rps19	trnH-GTG
Chloroplast	chr5	93.474	950	43	4	123709	124658	12996	13926	ycf1(partical:17.18%)
Chloroplast	chr5	90.578	467	16	7	28085	28551	10293	10731	trnC-GCA	trnC-GCA
Chloroplast	chr5	92.83	265	16	3	122919	123182	12413	12675	ycf1(partical:4.89%)
Chloroplast	chr5	84.416	385	30	9	120890	121253	1689	2064	ycf1(partical:6.74%)
Chloroplast	chr5	83.52	358	23	6	120358	120714	1358	1680	ycf1(partical:6.61%)
Chloroplast	chr5	83.912	317	35	7	121317	121633	2084	2384	ycf1(partical:5.87%)
Chloroplast	chr5	99.107	112	1	0	123587	123698	12844	12955	ycf1(partical:2.07%)
Chloroplast	chr5	88.439	173	9	1	123293	123465	12665	12826	ycf1(partical:3.20%)
Chloroplast	chr2	95.676	740	18	2	132868	133607	4783	4058	rrn16(partical:8.86%);trnV-GAC	trnV-GAC
Chloroplast	chr2	95.676	740	18	2	101763	102502	4058	4783	trnV-GAC;rrn16(partical:8.86%)	trnV-GAC
Chloroplast	chr2	93.996	483	7	2	5779	6261	1	461	rps16(partical:25.34%)
Chloroplast	chr2	89.817	491	19	7	4978	5468	45759	46218	rps16(partical:42.18%)
Chloroplast	chr2	79.87	924	83	36	6340	7225	455	1313	trnQ-UUG	trnQ-TTG
Chloroplast	chr2	90.202	347	19	1	110926	111272	5208	4877	rpl32
Chloroplast	chr2	85.567	97	14	0	128625	128721	6589	6493	rrn23(partical:3.46%)	rrn26(partical:3.01%)
Chloroplast	chr2	85.567	97	14	0	106649	106745	6493	6589	rrn23(partical:3.46%)	rrn26(partical:3.01%)
Chloroplast	chr2	95.238	42	2	0	4825	4866	45671	45712
Chloroplast	chr2	90	50	5	0	63185	63234	45559	45608	petA(partical:5.19%)
Chloroplast	chr17	89.033	538	24	12	63361	63890	12383	11873	petA(partical:55.04%)
Chloroplast	chr17	96.262	107	4	0	149547	149653	10923	10817	trnH-GUG	trnH-GTG
Chloroplast	chr17	96.262	107	4	0	85717	85823	10817	10923	trnH-GUG	trnH-GTG
Chloroplast	chr8	85.191	628	43	19	33975	34583	5836	6432	psbD(partical:47.46%)
Chloroplast	chr8	83.373	415	43	17	33176	33582	5090	5486
Chloroplast	chr8	92	250	11	2	87589	87834	245	1	rpl23(partical:13.83%);trnI-CAU(partical:56.76%)
Chloroplast	chr8	92	250	11	2	147536	147781	1	245	trnI-CAU(partical:56.76%);rpl23(partical:13.83%)
Chloroplast	chr8	88.433	268	12	6	86908	87174	16828	16579	rpl2(partical:18.04%)
Chloroplast	chr8	88.433	268	12	6	148196	148462	16579	16828	rpl2(partical:18.04%)
Chloroplast	chr8	96.386	83	3	0	124966	125048	6571	6489	trnN-GUU	trnN-GTT
Chloroplast	chr8	96.386	83	3	0	110322	110404	6489	6571	trnN-GUU	trnN-GTT
Chloroplast	chr19	88.377	456	22	7	113672	114123	21566	21994	ndhD(partical:32.68%)
Chloroplast	chr19	92.958	142	10	0	113355	113496	21398	21539	ndhD(partical:10.27%)
Chloroplast	chr19	87.151	179	10	3	114127	114305	3	168	ndhD(partical:12.94%)
Chloroplast	chr19	97.297	37	1	0	113514	113550	21540	21576	ndhD(partical:2.68%)
Chloroplast	chr16	89.27	233	13	1	30695	30927	2033	1813
Chloroplast	chr13	76.693	502	57	25	8289	8783	12862	13310	trnS-GCU	trnS-GCT

## Sheet: Table S8
Supplementary Table S8. Homologous fragments between the mitochondrial and nuclear genomes in C. ensifolium.
Submitochondrial genome (mt)	Nuclear genome fragments (nucl)	Percentage of identical matches	Alignment Length (bp)	Number of mismatches (bp)	Number of gap openings	Start of alignment in mt	End of alignment in mt	Start of alignment in nucl	End of alignment in nucl	Genes located within the homologous regions on mt
chr1	23612	99.99	9976	0	1	17307	27281	1	9976	trnS-GCT;trnR-TCT
chr1	23612	100	367	0	0	27232	27598	9975	10341
chr1	23612	98.958	192	2	0	26209	26400	10352	10543
chr1	23612	100	152	0	0	28465	28616	10974	11125
chr1	23612	100	134	0	0	26208	26341	10599	10732
chr1	23612	97.541	122	0	3	28132	28250	10754	10875
chr1	23612	99.02	102	0	1	27636	27737	11211	11311
chr1	23612	100	88	0	0	26209	26296	11132	11219
chr1	23612	100	81	0	0	26038	26118	11364	11444
chr1	23612	100	71	0	0	27148	27218	10869	10939
chr1	23612	98.63	73	0	1	26328	26400	11605	11676
chr1	23612	100	68	0	0	27847	27914	11445	11512
chr1	23612	100	61	0	0	27148	27208	11730	11790
chr1	23612	100	58	0	0	26671	26728	11504	11561
chr1	23612	98.305	59	0	1	28241	28298	11314	11372
chr1	23612	100	46	0	0	27273	27318	11552	11597
chr1	23612	100	44	0	0	27810	27853	10723	10766
chr1	23612	97.917	48	0	1	27690	27737	10930	10976
chr1	3326	96.599	9820	216	25	27871	37611	8109	17889
chr1	3326	93.537	588	27	3	27259	27836	7522	8108
chr1	3326	87.5	192	14	3	27248	27430	7338	7528
chr1	3326	94.118	102	5	1	27280	27380	5395	5496
chr1	3	98.492	9153	72	18	18376	27486	63597768	63606896	trnS-GCT;trnR-TCT
chr1	3	99.609	2303	2	2	17228	19529	63595482	63597778	trnS-GCT
chr1	3	90.582	2389	177	17	11974	14329	82077152	82079525
chr1	3	92.5	1200	59	8	12295	13491	114113513	114114684
chr1	3	95.565	902	34	2	32637	33538	114108444	114109339
chr1	3	89.114	1038	69	16	3961	4954	139294517	139295554
chr1	3	94.56	772	21	2	13068	13829	118234242	118235002
chr1	3	94.156	770	23	3	13068	13826	118233231	118233989
chr1	3	91.826	783	30	13	9819	10567	118251858	118251076
chr1	3	94.273	681	37	2	11142	11821	139298298	139297619
chr1	3	91.921	656	22	18	9940	10567	118255647	118254995
chr1	3	89.799	696	37	5	1984	2645	139293872	139293177
chr1	3	92.44	582	13	12	13263	13829	118250512	118251077
chr1	3	97.609	460	10	1	20936	21394	178659874	178659415
chr1	3	97.609	460	10	1	20936	21394	178660917	178660458
chr1	3	90.288	556	32	11	3361	3908	139293980	139294521
chr1	3	96.409	362	11	2	25282	25643	83427084	83427443
chr1	3	94.974	378	18	1	12295	12672	114112493	114112869
chr1	3	99.071	323	3	0	42957	43279	83146906	83147228	nad2(trans_splicing)(partical:6.73%)
chr1	3	89.565	460	35	6	7756	8208	43873319	43872866
chr1	3	97.091	275	8	0	32874	33148	99081738	99082012
chr1	3	93.617	282	10	1	1548	1821	29483775	29483494
chr1	3	90.909	297	27	0	39427	39723	55280341	55280637
chr1	3	90.169	295	7	3	13545	13829	118254714	118254996
chr1	3	89.744	273	28	0	1142	1414	82074123	82074395
chr1	3	89.744	273	28	0	1142	1414	82075645	82075917
chr1	3	90.04	251	17	3	35835	36080	85831560	85831313
chr1	3	95.5	200	8	1	13357	13556	118254491	118254689
chr1	3	92.523	214	10	6	13068	13279	118249959	118250168
chr1	3	89.474	247	7	6	10340	10567	118235247	118235001
chr1	3	93.782	193	11	1	13073	13265	161471754	161471945
chr1	3	93.782	193	11	1	13073	13265	161473021	161473212
chr1	3	93.264	193	11	2	13073	13265	161469051	161469241
chr1	3	88.362	232	20	4	9827	10051	66923619	66923850
chr1	3	88.362	232	20	4	9827	10051	67058743	67058974
chr1	3	85.827	254	27	6	9827	10072	67016933	67016681
chr1	3	89.048	210	18	2	20509	20713	90166961	90167170
chr1	3	88.152	211	18	4	20509	20713	90168748	90168957
chr1	3	93.789	161	10	0	36739	36899	45424508	45424348
chr1	3	92.683	164	12	0	36736	36899	45423384	45423221
chr1	3	97.122	139	4	0	46358	46496	112536703	112536841	nad2(trans_splicing)(partical:2.90%)
chr1	3	93.289	149	0	1	25919	26057	48230336	48230188
chr1	3	90.506	158	14	1	33979	34135	125691176	125691333
chr1	3	91.892	148	6	2	22860	23007	21409218	21409359
chr1	3	91.892	148	6	2	22860	23007	21436156	21436297
chr1	3	90	150	7	4	22860	23007	21411779	21411922
chr1	3	88.024	167	7	7	19579	19732	32406744	32406910
chr1	3	92.742	124	9	0	13515	13638	125691415	125691538
chr1	3	92.063	126	5	1	7032	7157	4827141	4827261	trnT-TGT(partical:35.62%)
chr1	3	95.37	108	5	0	1262	1369	112536947	112536840
chr1	3	100	92	0	0	11280	11371	85518326	85518235
chr1	3	98.913	92	1	0	11280	11371	85515447	85515356
chr1	3	98.913	92	1	0	11280	11371	85520286	85520195
chr1	3	96.739	92	3	0	13068	13159	118231704	118231795
chr1	3	96.703	91	3	0	32535	32625	11624139	11624049
chr1	3	93.939	99	6	0	48045	48143	51530289	51530387
chr1	3	87.786	131	9	2	8085	8208	43871104	43870974
chr1	3	97.619	84	2	0	34317	34400	89493553	89493470
chr1	3	95.062	81	4	0	36467	36547	51529750	51529830
chr1	3	94.595	74	3	1	8136	8208	43865130	43865057
chr1	3	93.333	75	5	0	36736	36810	45425121	45425047
chr1	3	96.825	63	2	0	13068	13130	118244854	118244916
chr1	3	96.667	60	2	0	37473	37532	15109037	15109096
chr1	3	98.113	53	1	0	48067	48119	128631802	128631854
chr1	3	97.959	49	1	0	47736	47784	162769234	162769282
chr1	3	92.982	57	4	0	32643	32699	114114808	114114752
chr1	3	97.917	48	1	0	22483	22530	168848353	168848306
chr1	3	97.619	42	1	0	13323	13364	118254431	118254472
chr1	8848	97.281	9120	144	22	28568	37611	20439	11348
chr1	8848	95.81	1623	47	4	27045	28648	22869	21249
chr1	8848	96.56	407	11	3	30178	30581	21098	20692
chr1	8848	90.69	290	15	10	29449	29729	20714	20428
chr1	8848	93.421	228	7	3	37385	37611	10248	10028
chr1	8848	98.907	183	2	0	27671	27853	24514	24332
chr1	8848	97.814	183	4	0	27660	27842	23995	23813
chr1	8848	98.013	151	3	0	27659	27809	25123	24973
chr1	8848	89.706	204	11	2	27250	27443	23197	22994
chr1	8848	99.281	139	1	0	27671	27809	23821	23683
chr1	8848	98.387	124	2	0	27847	27970	24231	24108
chr1	8848	98.387	124	2	0	27847	27970	24879	24756
chr1	8848	98.095	105	2	0	27036	27140	23535	23431
chr1	8848	96.471	85	3	0	28467	28551	24341	24257
chr1	8848	96.429	84	3	0	28468	28551	24072	23989
chr1	8848	93.333	90	6	0	27590	27679	23691	23602
chr1	8848	93.333	90	6	0	27590	27679	24981	24892
chr1	8848	96.203	79	3	0	28471	28549	21168	21090
chr1	8848	97.403	77	1	1	28130	28205	23605	23529
chr1	8848	94.203	69	4	0	28467	28535	24576	24508
chr1	8848	94.203	69	4	0	28467	28535	24648	24580
chr1	8848	94.118	68	4	0	28468	28535	24719	24652
chr1	8848	98.182	55	1	0	27801	27855	22919	22865
chr1	8848	95.652	46	2	0	28066	28111	20524	20479
chr1	12386	97.164	8497	131	30	29190	37611	18459	9998
chr1	12386	96.868	1437	40	1	27652	29083	20000	18564
chr1	12386	98.214	56	0	1	29984	30039	18540	18486
chr1	15509	96.827	7563	146	25	26200	33669	9628	2067
chr1	15509	99.69	323	0	1	32684	33006	1482	1161
chr1	15509	88.506	261	12	3	25969	26211	9984	9724
chr1	15509	99.065	107	1	0	32684	32790	1987	1881
chr1	15509	96.875	96	2	1	34703	34797	2074	1979
chr1	15509	100	82	0	0	32942	33023	734	653
chr1	15509	98.462	65	0	1	32942	33006	783	720
chr1	15509	98.462	65	0	1	32942	33006	832	769
chr1	15509	98.462	65	0	1	32942	33006	881	818
chr1	15509	98.462	65	0	1	32942	33006	930	867
chr1	15509	98.462	65	0	1	32942	33006	979	916
chr1	15509	98.462	65	0	1	32942	33006	1028	965
chr1	15509	98.462	65	0	1	32942	33006	1077	1014
chr1	15509	98.462	65	0	1	32942	33006	1126	1063
chr1	15509	98.462	65	0	1	32942	33006	1175	1112
chr1	15509	100	47	0	0	33881	33927	1889	1843
chr1	15509	100	36	0	0	34762	34797	1509	1474
chr1	6	93.676	7827	322	41	1612	9286	2368707	2360902	trnF-GAA;trnS-TGA;trnT-TGT;trnS-GGA
chr1	6	98.502	6410	87	3	41811	48212	2614967	2608559	nad2(trans_splicing)
chr1	6	92.557	6718	437	25	41138	47819	126850462	126843772	nad2(trans_splicing);trnY-GTA
chr1	6	90.553	6891	479	55	6799	13542	81872090	81878955	trnT-TGT;trnS-GGA
chr1	6	90.451	6692	495	45	10014	16593	81896821	81890162
chr1	6	95.572	5330	163	22	22776	28060	127105671	127110972
chr1	6	90.929	6030	417	45	5	5947	81853776	81859762	trnF-GAA
chr1	6	94.355	4907	204	21	1129	5985	2600226	2595343	trnF-GAA
chr1	6	96.117	4532	91	31	5374	9836	2593148	2588633	trnF-GAA;trnS-TGA;trnT-TGT;trnS-GGA
chr1	6	93.849	4731	244	12	31732	36422	127009321	127014044
chr1	6	93.472	4274	241	15	43558	47820	127048423	127052669	nad2(trans_splicing)(partical:68.21%)
chr1	6	91.776	4183	264	23	38310	42428	126854642	126850476	nad2(trans_splicing)(partical:8.27%);trnY-GTA
chr1	6	93.847	3527	164	19	25252	28741	2456433	2452923
chr1	6	92.938	3441	166	22	7544	10920	2587383	2583956	trnS-GGA
chr1	6	99.323	2510	2	6	41161	43656	2617762	2615254	nad2(trans_splicing)(partical:33.85%);trnY-GTA
chr1	6	90.444	3244	219	40	15314	18485	81845729	81848953	trnL-TAG
chr1	6	97.47	2451	47	6	34666	37101	2631361	2628911
chr1	6	99.911	2259	1	1	37279	39537	2627056	2624799
chr1	6	100	2251	0	0	39008	41258	2622196	2619946
chr1	6	92.374	2885	182	15	24526	27380	81844742	81841866
chr1	6	93.258	2670	130	14	35756	38387	127014036	127016693
chr1	6	92.324	2749	132	17	13938	16651	2459640	2462344
chr1	6	98.452	2067	8	5	13358	15413	57774178	57772125
chr1	6	92.244	2540	162	15	27755	30280	81841473	81838955
chr1	6	99.832	1787	3	0	1602	3388	2470920	2469134
chr1	6	99.828	1740	1	2	15828	17566	127096348	127098086	trnL-TAG
chr1	6	98.837	1720	0	1	14225	15924	127093683	127095402
chr1	6	91.569	2218	150	11	39230	41415	2442903	2445115	trnY-GTA(partical:15.66%)
chr1	6	91.834	2143	103	14	21977	24071	127103535	127105653
chr1	6	92.019	2055	159	5	45768	47820	81850969	81853020	nad2(trans_splicing)(partical:22.17%)
chr1	6	99.741	1545	1	3	7716	9258	127081235	127082778	trnS-GGA
chr1	6	92.231	2008	103	16	15092	17077	2462336	2464312
chr1	6	91.84	2022	123	9	39654	41643	127016687	127018698	trnY-GTA
chr1	6	94.847	1766	85	4	1	1766	127055486	127057245
chr1	6	98.674	1508	18	1	7713	9220	127079457	127080962	trnS-GGA
chr1	6	83.601	3049	290	100	19089	21996	141603620	141600641	trnR-TCT
chr1	6	98.196	1441	1	3	19697	21112	127100785	127102225	trnR-TCT
chr1	6	93.982	1645	97	2	4	1648	2370350	2368708
chr1	6	97.899	1380	10	4	7419	8779	127077071	127078450	trnS-GGA
chr1	6	94.669	1482	68	9	46341	47820	127059729	127061201	nad2(trans_splicing)(partical:10.23%)
chr1	6	99.333	1200	7	1	10975	12173	127087137	127088336
chr1	6	99.913	1151	1	0	3342	4492	127069764	127070914
chr1	6	100	1140	0	0	12553	13692	127090356	127091495
chr1	6	92.555	1464	94	9	42361	43814	2445880	2447338	nad2(trans_splicing)(partical:30.29%)
chr1	6	96.828	1198	38	0	46623	47820	127053503	127054700	nad2(trans_splicing)(partical:4.35%)
chr1	6	100	1082	0	0	1	1082	2606499	2605418
chr1	6	98.668	1126	4	3	37928	39042	2623382	2622257
chr1	6	93.873	1322	72	6	15986	17300	2464688	2466007	trnL-TAG
chr1	6	90.372	1506	128	15	43558	45057	127041616	127043110	nad2(trans_splicing)(partical:31.25%)
chr1	6	95.776	1231	9	4	17578	18768	127098136	127099363	trnS-GCT
chr1	6	100	1049	0	0	1977	3025	127066715	127067763
chr1	6	91.914	1348	78	11	13511	14847	2457440	2458767
chr1	6	92.902	1282	82	8	43617	44894	127038471	127039747	nad2(trans_splicing)(partical:26.62%)
chr1	6	91.292	1378	93	21	42197	43567	127040226	127041583	nad2(trans_splicing)(partical:28.56%)
chr1	6	99.901	1007	0	1	41814	42820	2618760	2617755	nad2(trans_splicing)(partical:16.44%)
chr1	6	97.086	1098	20	3	7	1093	2603543	2602447
chr1	6	94.025	1205	60	4	3368	4566	2468711	2467513
chr1	6	98.092	1048	7	4	7	1042	2605032	2603986
chr1	6	89.029	1431	140	10	41679	43095	127025447	127026874	nad2(trans_splicing)(partical:22.17%)
chr1	6	89.66	1383	133	3	44419	45791	81849581	81850963	nad2(trans_splicing)(partical:28.60%)
chr1	6	100	925	0	0	9211	10135	127083200	127084124
chr1	6	100	916	0	0	12192	13107	127088408	127089323
chr1	6	99.89	913	1	0	11118	12030	127085424	127086336
chr1	6	90.952	1260	94	15	12266	13515	81886204	81887453
chr1	6	99.89	910	0	1	1199	2108	127063464	127064372
chr1	6	90.902	1264	86	10	40867	42107	127020193	127021450	nad2(trans_splicing)(partical:1.58%);trnY-GTA
chr1	6	100	903	0	0	37077	37979	2628870	2627968
chr1	6	91.957	1206	73	8	15922	17109	147508083	147509282
chr1	6	92.691	1163	63	4	38580	39722	2441714	2442874
chr1	6	94.434	1024	53	2	46797	47820	127058041	127059060	nad2(trans_splicing)(partical:0.73%)
chr1	6	100	840	0	0	15916	16755	127095501	127096340
chr1	6	94.286	1015	39	9	25160	26158	2457438	2456427
chr1	6	99.877	816	0	1	13995	14810	127092104	127092918
chr1	6	90.764	1126	80	11	9022	10127	81869194	81870315
chr1	6	90.174	1150	87	13	15058	16192	2583097	2581959
chr1	6	93.012	1016	48	7	36942	37942	127046405	127047412
chr1	6	100	787	0	0	12323	13109	127089325	127090111
chr1	6	92.361	1008	62	8	42563	43567	127047399	127048394	nad2(trans_splicing)(partical:20.94%)
chr1	6	95.593	885	37	2	21104	21988	127102255	127103137
chr1	6	89.769	1124	86	19	43635	44739	127036739	127037852	nad2(trans_splicing)(partical:23.02%)
chr1	6	88.976	1152	90	8	7052	8177	81863133	81864273	trnT-TGT
chr1	6	97.537	812	4	3	40824	41624	2619955	2619149	trnY-GTA
chr1	6	93.413	926	49	4	3647	4566	2466929	2466010
chr1	6	97.407	810	0	1	10129	10917	127084270	127085079
chr1	6	91.409	1001	70	10	42171	43170	127026865	127027850	nad2(trans_splicing)(partical:20.83%)
chr1	6	100	714	0	0	3025	3738	127067803	127068516
chr1	6	91.111	990	62	21	43651	44627	127035767	127036743	nad2(trans_splicing)(partical:20.35%)
chr1	6	89.474	1045	88	17	42028	43067	127028605	127029632	nad2(trans_splicing)(partical:21.58%)
chr1	6	95.561	811	28	6	1789	2593	127057238	127058046
chr1	6	91.767	911	54	10	13938	14847	2458759	2459649
chr1	6	91.676	901	57	14	42672	43567	127043110	127043997	nad2(trans_splicing)(partical:18.67%)
chr1	6	91.686	878	61	6	7419	8290	81864336	81865207
chr1	6	99.847	653	1	0	37301	37953	2627851	2627199
chr1	6	99.846	650	0	1	6776	7425	127076376	127077024	trnT-TGT
chr1	6	91.299	862	55	9	6363	7223	81861195	81862037	trnS-TGA(partical:43.75%);trnT-TGT
chr1	6	94.04	755	45	0	47066	47820	2607941	2607187
chr1	6	92.821	794	51	5	43625	44416	127034666	127035455	nad2(trans_splicing)(partical:16.50%)
chr1	6	98.562	626	9	0	1	626	2608558	2607933
chr1	6	100	589	0	0	6199	6787	127072908	127073496	trnS-TGA(partical:86.46%)
chr1	6	100	577	0	0	2203	2779	127064635	127065211
chr1	6	89.359	827	68	6	14457	15263	81844889	81845715
chr1	6	90.909	759	56	5	41569	42315	2445115	2445872	nad2(trans_splicing)(partical:5.92%)
chr1	6	98.754	562	6	1	6776	7336	127073529	127074090	trnT-TGT
chr1	6	92.529	696	45	3	42028	42723	127024042	127024730	nad2(trans_splicing)(partical:14.42%)
chr1	6	84.774	1064	77	30	18078	19087	141604593	141603561	trnS-GCT
chr1	6	93.323	629	41	1	12555	13183	81884474	81885101
chr1	6	92.913	635	37	7	44223	44854	127037846	127038475	nad2(trans_splicing)(partical:13.17%)
chr1	6	87.814	796	78	10	14995	15777	81882155	81881366
chr1	6	97.51	522	2	2	5697	6208	127072349	127072869	trnF-GAA(partical:97.26%);trnS-TGA(partical:16.15%)
chr1	6	86.258	815	89	11	14821	15620	81880894	81880088
chr1	6	91.887	604	47	1	16217	16820	81889683	81889082
chr1	6	91.887	604	46	3	12266	12869	81883873	81884473
chr1	6	92.063	567	31	3	4	559	2601259	2600696
chr1	6	88.306	667	62	9	40988	41643	127024789	127025450	trnY-GTA
chr1	6	94.939	494	23	1	44536	45029	127039740	127040231	nad2(trans_splicing)(partical:10.29%)
chr1	6	93.487	522	28	1	34666	35181	2632360	2631839
chr1	6	92.265	543	40	1	42031	42573	127045870	127046410	nad2(trans_splicing)(partical:11.29%)
chr1	6	92.857	532	31	3	17113	17639	147509330	147509859	trnL-TAG
chr1	6	100	408	0	0	4553	4960	127071054	127071461
chr1	6	94.845	485	16	6	1802	2280	127061877	127062358
chr1	6	94.093	474	25	1	619	1092	2600698	2600228
chr1	6	92.886	492	33	1	16158	16649	81889025	81888536
chr1	6	91.115	529	39	2	11759	12279	81883081	81883609
chr1	6	93.333	480	31	1	13756	14235	81890148	81889670
chr1	6	91.065	526	35	5	17969	18485	81849063	81849585
chr1	6	92.608	487	34	1	42028	42514	127022504	127022988	nad2(trans_splicing)(partical:10.06%)
chr1	6	99.223	386	2	1	9751	10136	127086386	127086770
chr1	6	95.714	420	14	4	36428	36845	127044639	127045056
chr1	6	91.165	498	32	11	43558	44052	127044030	127044518	nad2(trans_splicing)(partical:10.31%)
chr1	6	88.745	542	43	6	42202	42732	127031464	127031998	nad2(trans_splicing)(partical:11.06%)
chr1	6	96.907	388	0	1	18879	19254	127099604	127099991
chr1	6	92.144	471	6	7	5296	5736	127071883	127072352	trnF-GAA(partical:57.53%)
chr1	6	99.713	348	0	1	19302	19649	127100265	127100611
chr1	6	96.144	389	14	1	22692	23079	140838745	140838357
chr1	6	93.488	430	15	5	1686	2102	2469143	2468714
chr1	6	89.286	504	48	4	14810	15309	81882797	81882296
chr1	6	92.807	431	29	2	7665	8095	81862429	81862857
chr1	6	97.802	364	0	1	47849	48204	2101099	2100736
chr1	6	94.335	406	20	3	43162	43567	127033452	127033854	nad2(trans_splicing)(partical:8.46%)
chr1	6	92.671	423	21	8	43034	43454	127033044	127033458	nad2(trans_splicing)(partical:8.77%)
chr1	6	100	325	0	0	4980	5304	127071540	127071864
chr1	6	92.308	416	26	5	42021	42434	127031058	127031469	nad2(trans_splicing)(partical:8.40%)
chr1	6	83.939	660	48	27	4933	5560	2594642	2594009
chr1	6	99.679	312	1	0	47849	48160	2126049	2125738
chr1	6	99.679	312	1	0	47849	48160	2136153	2135842
chr1	6	90.157	447	24	5	8134	8562	81866654	81867098	trnS-GGA
chr1	6	88.057	494	34	8	8769	9237	81867680	81868173
chr1	6	98.714	311	4	0	6477	6787	47503473	47503163	trnS-TGA(partical:14.06%)
chr1	6	90.909	407	37	0	42028	42434	127021565	127021971	nad2(trans_splicing)(partical:8.40%)
chr1	6	98.089	314	1	5	47849	48160	2132998	2132688
chr1	6	91.022	401	26	4	27636	28033	81841862	81841469
chr1	6	93.353	346	18	4	1591	1934	72290535	72290193
chr1	6	90.625	384	31	4	42202	42584	127021966	127022345	nad2(trans_splicing)(partical:7.98%)
chr1	6	89.873	395	34	5	42720	43109	127032367	127032760	nad2(trans_splicing)(partical:8.12%)
chr1	6	92.571	350	19	6	1591	1936	71677205	71677551
chr1	6	92.775	346	19	5	1591	1934	72953106	72952765
chr1	6	86.134	476	40	4	20622	21071	117298155	117298630
chr1	6	92.486	346	18	7	1591	1935	72948962	72948624
chr1	6	92.197	346	22	4	1591	1934	72804027	72803685
chr1	6	91.761	352	20	7	1591	1936	71670076	71670424
chr1	6	99.62	263	0	1	37920	38181	2624808	2624546
chr1	6	100	257	0	0	9211	9467	127079084	127079340
chr1	6	91.618	346	24	4	1591	1934	71955647	71955305
chr1	6	91.618	346	24	4	1591	1934	72047188	72046846
chr1	6	91.57	344	24	4	1593	1934	72607277	72607617
chr1	6	91.57	344	24	4	1593	1934	72915641	72915981
chr1	6	90.782	358	20	11	43798	44147	127034315	127034667	nad2(trans_splicing)(partical:7.29%)
chr1	6	100	251	0	0	37931	38181	2623977	2623727
chr1	6	88.205	390	45	1	11724	12113	49100913	49101301
chr1	6	91.066	347	25	5	1591	1935	72007773	72007431
chr1	6	91.279	344	24	5	1593	1934	72685327	72685666
chr1	6	95.833	288	11	1	30594	30880	84387116	84387403
chr1	6	98.113	265	5	0	14739	15003	58152926	58152662
chr1	6	87.037	432	29	10	8888	9293	81865579	81866009
chr1	6	91.445	339	24	4	1598	1934	72720487	72720822
chr1	6	92.79	319	22	1	13197	13515	81885172	81885489
chr1	6	91.202	341	25	4	1596	1934	72878608	72878271
chr1	6	87.786	393	44	2	11724	12113	49106273	49106664
chr1	6	90.751	346	27	4	1591	1934	71793870	71793528
chr1	6	99.6	250	1	0	9438	9687	127080962	127081211
chr1	6	90.909	341	26	4	1596	1934	72583906	72583569
chr1	6	90.435	345	27	5	1593	1935	71725273	71725613
chr1	6	90.173	346	29	4	1591	1934	72365535	72365877
chr1	6	90.113	354	18	4	5076	5414	81862086	81862437
chr1	6	84.848	462	47	8	41194	41643	127027840	127028290	trnY-GTA
chr1	6	90.116	344	29	5	1593	1935	71727485	71727824
chr1	6	87.626	396	29	4	10708	11084	81870910	81871304
chr1	6	96.604	265	8	1	14739	15003	58344876	58344613
chr1	6	90.606	330	23	3	7854	8175	81870305	81870634
chr1	6	100	231	0	0	14927	15157	127093210	127093440
chr1	6	99.156	237	0	2	8776	9010	127078487	127078723
chr1	6	99.569	232	1	0	41616	41847	2618989	2618758
chr1	6	91.29	310	27	0	7079	7388	63382860	63382551	trnT-TGT
chr1	6	94.565	276	12	1	41419	41691	73222406	73222131	trnY-GTA(partical:80.72%)
chr1	6	98.734	237	3	0	47976	48212	2606736	2606500
chr1	6	85.787	394	49	7	11724	12113	49102419	49102809
chr1	6	98.283	233	4	0	44667	44899	119018046	119018278	nad2(trans_splicing)(partical:4.85%)
chr1	6	91.919	297	14	3	26459	26745	18012179	18012475
chr1	6	93.066	274	17	2	44171	44443	127035451	127035723	nad2(trans_splicing)(partical:5.69%)
chr1	6	90.759	303	21	3	41552	41847	2615264	2614962
chr1	6	87.536	345	40	3	1591	1934	72946659	72946317
chr1	6	93.208	265	17	1	14739	15003	58153227	58152964
chr1	6	85.974	385	24	13	42548	42907	127031992	127032371	nad2(trans_splicing)(partical:7.50%)
chr1	6	90.132	304	15	6	26454	26745	18012514	18012814
chr1	6	96.875	224	7	0	13647	13870	123342561	123342784
chr1	6	99.512	205	1	0	47956	48160	2151337	2151133
chr1	6	99.515	206	0	1	13945	14149	127093013	127093218
chr1	6	96.847	222	5	2	44678	44899	119029074	119029293	nad2(trans_splicing)(partical:4.62%)
chr1	6	99.02	204	2	0	12178	12381	127090161	127090364
chr1	6	89.691	291	21	8	42899	43188	127032769	127033051	nad2(trans_splicing)(partical:6.04%)
chr1	6	97.183	213	6	0	8805	9017	81871368	81871580
chr1	6	88.312	308	25	3	41679	41975	127023724	127024031
chr1	6	95.434	219	9	1	41425	41643	127023510	127023727	trnY-GTA(partical:73.49%)
chr1	6	87.662	308	27	3	41679	41975	127028287	127028594
chr1	6	90.146	274	16	7	8424	8691	81866037	81866305	trnS-GGA(partical:97.70%)
chr1	6	94.017	234	3	3	47956	48181	120063715	120063945
chr1	6	91.903	247	17	3	17056	17300	2467265	2467510	trnL-TAG
chr1	6	84.755	387	6	24	6778	7111	2588481	2588095
chr1	6	90.909	253	22	1	12351	12603	81885762	81886013
chr1	6	91.935	248	11	7	42548	42794	127023276	127023515	nad2(trans_splicing)(partical:5.15%)
chr1	6	90.385	260	19	5	1677	1935	72962750	72962496
chr1	6	90.226	266	11	6	47956	48212	2169530	2169789
chr1	6	84.123	359	41	8	12000	12343	66834683	66835040
chr1	6	97.015	201	1	5	19058	19254	127099969	127100168
chr1	6	98.404	188	2	1	11192	11378	58340086	58340273
chr1	6	97.396	192	5	0	8008	8199	2142418	2142609
chr1	6	97.354	189	5	0	11190	11378	58143978	58144166
chr1	6	84.046	351	39	9	12000	12334	66831975	66832324
chr1	6	83.424	368	35	14	47851	48204	2563435	2563790
chr1	6	92.411	224	16	1	42509	42732	127023060	127023282	nad2(trans_splicing)(partical:4.67%)
chr1	6	97.326	187	3	2	10731	10917	127086792	127086976
chr1	6	83.853	353	33	5	10802	11131	105384161	105383810
chr1	6	100	168	0	0	18737	18904	127099396	127099563	trnS-GCT(partical:12.99%)
chr1	6	97.253	182	5	0	12265	12446	18006647	18006828
chr1	6	84.036	332	40	11	47819	48143	127052927	127053252
chr1	6	84.756	328	24	16	47819	48142	81853298	81853603
chr1	6	96.216	185	7	0	47956	48140	126686806	126686990
chr1	6	99.401	167	1	0	12426	12592	127091577	127091743
chr1	6	97.207	179	2	2	23387	23565	58155119	58154944
chr1	6	95.213	188	9	0	47956	48143	2198595	2198408
chr1	6	91.781	219	10	1	47956	48166	126798650	126798868
chr1	6	100	161	0	0	1074	1234	127062738	127062898
chr1	6	95.676	185	7	1	23382	23566	58345972	58345789
chr1	6	88.327	257	14	7	47962	48204	2603880	2603626
chr1	6	87.64	267	15	11	43558	43807	127033893	127034158	nad2(trans_splicing)(partical:5.21%)
chr1	6	95.135	185	9	0	12357	12541	72804376	72804560
chr1	6	95.135	185	9	0	12357	12541	72947008	72947192
chr1	6	93.035	201	12	2	6192	6391	81860515	81860714	trnS-TGA(partical:52.08%)
chr1	6	94.241	191	9	2	6371	6561	71724594	71724406	trnS-TGA(partical:41.67%)
chr1	6	94.271	192	8	3	6371	6561	71726806	71726617	trnS-TGA(partical:41.67%)
chr1	6	93.846	195	8	4	6365	6558	72008472	72008663	trnS-TGA(partical:43.23%)
chr1	6	85.135	296	31	9	47849	48143	120061659	120061942
chr1	6	80.59	407	53	17	47819	48204	126843499	126843098
chr1	6	93.846	195	7	5	6365	6558	71794564	71794754	trnS-TGA(partical:43.23%)
chr1	6	84.59	305	32	9	47851	48142	134179679	134179981
chr1	6	94.595	185	10	0	12357	12541	72290903	72291087
chr1	6	93.75	192	11	1	12595	12786	81879631	81879821
chr1	6	94.149	188	11	0	47956	48143	126664587	126664774
chr1	6	93.367	196	8	5	6365	6558	72584608	72584800	trnS-TGA(partical:43.23%)
chr1	6	93.333	195	8	5	6365	6558	71956343	71956533	trnS-TGA(partical:43.23%)
chr1	6	94.054	185	11	0	12357	12541	72953455	72953639
chr1	6	93.617	188	11	1	47956	48143	126771767	126771953
chr1	6	93.194	191	10	3	6371	6561	72364830	72364643	trnS-TGA(partical:41.67%)
chr1	6	93.194	191	10	3	6371	6561	72606573	72606386	trnS-TGA(partical:41.67%)
chr1	6	93.194	191	10	3	6371	6561	72684620	72684433	trnS-TGA(partical:41.67%)
chr1	6	93.194	191	10	3	6371	6561	72719775	72719588	trnS-TGA(partical:41.67%)
chr1	6	93.617	188	9	3	6371	6558	72879318	72879502	trnS-TGA(partical:41.67%)
chr1	6	93.194	191	10	3	6371	6561	72914934	72914747	trnS-TGA(partical:41.67%)
chr1	6	93.989	183	9	2	6371	6553	72879551	72879731	trnS-TGA(partical:41.67%)
chr1	6	94.382	178	10	0	31418	31595	58154618	58154441
chr1	6	94.886	176	7	2	6383	6558	72009399	72009572	trnS-TGA(partical:38.54%)
chr1	6	90.909	209	9	6	8560	8762	81865352	81865556
chr1	6	90.732	205	18	1	47940	48143	126826526	126826730
chr1	6	86.312	263	21	9	47956	48204	126841637	126841898
chr1	6	100	147	0	0	11035	11181	127082798	127082944
chr1	6	92.973	185	13	0	12357	12541	72008141	72008325
chr1	6	91.795	195	12	4	6365	6558	71822132	71822323	trnS-TGA(partical:43.23%)
chr1	6	92.553	188	12	2	6371	6558	72804713	72804898	trnS-TGA(partical:41.67%)
chr1	6	87.603	242	14	7	47977	48204	2605354	2605115
chr1	6	90.244	205	19	1	47940	48143	126824460	126824664
chr1	6	98.667	150	1	1	40775	40923	58350326	58350475
chr1	6	100	143	0	0	13792	13934	127093432	127093574
chr1	6	93.75	176	9	1	16706	16879	81886193	81886018
chr1	6	90.909	198	14	2	47947	48143	126865376	126865570
chr1	6	94.643	168	9	0	18306	18473	48655213	48655046
chr1	6	92.818	181	12	1	6378	6558	72047880	72048059	trnS-TGA(partical:39.84%)
chr1	6	98.639	147	2	0	6641	6787	127076189	127076335
chr1	6	93.678	174	10	1	6383	6556	72291250	72291422	trnS-TGA(partical:38.54%)
chr1	6	88.991	218	13	5	8557	8767	81867404	81867617
chr1	6	94.767	172	0	1	9096	9258	127078917	127079088
chr1	6	91.099	191	13	3	6371	6561	71667948	71667762	trnS-TGA(partical:41.67%)
chr1	6	91.099	191	13	3	6371	6561	71669378	71669192	trnS-TGA(partical:41.67%)
chr1	6	92.021	188	6	1	5638	5816	108343243	108343430	trnF-GAA
chr1	6	97.333	150	3	1	40775	40923	58159435	58159584
chr1	6	91.444	187	13	3	12357	12541	72011212	72011397
chr1	6	90.957	188	17	0	47956	48143	126889655	126889842
chr1	6	90.256	195	15	4	6365	6558	72011544	72011735	trnS-TGA(partical:43.23%)
chr1	6	86.066	244	23	6	41679	41911	127018695	127018938
chr1	6	99.275	138	0	1	39322	39459	2623692	2623556
chr1	6	90.526	190	15	3	47956	48143	126776100	126775912
chr1	6	79.597	397	41	21	17451	17810	147499232	147499625
chr1	6	97.241	145	4	0	43963	44107	18010915	18010771	nad2(trans_splicing)(partical:3.02%)
chr1	6	91.573	178	15	0	31418	31595	58345464	58345287
chr1	6	99.265	136	1	0	10908	11043	127087003	127087138
chr1	6	90.426	188	15	3	6371	6558	72953792	72953976	trnS-TGA(partical:41.67%)
chr1	6	90.957	188	8	1	5638	5816	108345222	108345409	trnF-GAA
chr1	6	96.575	146	5	0	20529	20674	58343742	58343597
chr1	6	95.973	149	6	0	12357	12505	72949312	72949460
chr1	6	100	130	0	0	40761	40890	2619157	2619028
chr1	6	99.254	134	0	1	16022	16154	127093566	127093699
chr1	6	97.857	140	2	1	22213	22351	127103219	127103358
chr1	6	89.529	191	16	3	6371	6561	71676507	71676321	trnS-TGA(partical:41.67%)
chr1	6	93.21	162	9	2	39226	39386	2624412	2624252
chr1	6	85.185	243	21	6	47976	48204	2370695	2370454
chr1	6	96.479	142	5	0	20529	20670	58151381	58151240
chr1	6	97.761	134	2	1	5948	6081	58342251	58342119
chr1	6	95.775	142	4	2	20529	20670	58149333	58149194
chr1	6	98.45	129	1	1	5892	6019	2594806	2594678
chr1	6	82.963	270	21	12	2899	3153	127065443	127065702
chr1	6	96.923	130	4	0	20529	20658	58151790	58151661
chr1	6	90.361	166	15	1	41811	41975	127022328	127022493
chr1	6	100	117	0	0	2582	2698	127065291	127065407
chr1	6	100	117	0	0	2899	3015	127065821	127065937
chr1	6	100	116	0	0	16274	16389	127092906	127093021
chr1	6	80.795	302	29	12	5659	5951	2353816	2353535	trnF-GAA
chr1	6	96.094	128	5	0	5948	6075	58147285	58147158
chr1	6	98.305	118	2	0	43248	43365	58339813	58339930	nad2(trans_splicing)(partical:2.46%)
chr1	6	97.458	118	3	0	43248	43365	58143708	58143825	nad2(trans_splicing)(partical:2.46%)
chr1	6	94.615	130	7	0	4	133	126843005	126842876
chr1	6	99.107	112	0	1	10061	10171	127084170	127084281
chr1	6	92.086	139	11	0	37928	38066	2623517	2623379
chr1	6	90.667	150	11	3	43769	43917	127034151	127034298	nad2(trans_splicing)(partical:3.10%)
chr1	6	96.552	116	4	0	14934	15049	58337615	58337730
chr1	6	91.489	141	10	2	13256	13396	81888391	81888529
chr1	6	97.321	112	3	0	11232	11343	127085296	127085407
chr1	6	95.69	116	5	0	14934	15049	58141511	58141626
chr1	6	89.933	149	10	1	24175	24318	81844887	81844739
chr1	6	100	101	0	0	1428	1528	127062891	127062991
chr1	6	94.262	122	6	1	10244	10365	18010007	18009887
chr1	6	97.273	110	2	1	14739	14848	58153633	58153525
chr1	6	95.652	115	4	1	6444	6558	72966329	72966442	trnS-TGA(partical:22.66%)
chr1	6	100	99	0	0	2600	2698	127065201	127065299
chr1	6	100	97	0	0	17034	17130	2181637	2181541
chr1	6	98.077	104	1	1	5889	5991	127070955	127071058
chr1	6	93.6	125	1	1	5180	5304	127074983	127075100
chr1	6	100	95	0	0	13013	13107	127091836	127091930
chr1	6	96.226	106	4	0	30332	30437	58142355	58142250
chr1	6	100	94	0	0	12341	12434	127091735	127091828
chr1	6	98.958	96	1	0	33431	33526	39918879	39918974
chr1	6	93.913	115	6	1	6371	6485	72947345	72947458	trnS-TGA(partical:29.95%)
chr1	6	97.059	102	2	1	35740	35840	2631842	2631741
chr1	6	97	100	3	0	35500	35599	2631593	2631494
chr1	6	94.545	110	4	2	14739	14848	58154038	58153931
chr1	6	95.283	106	5	0	30332	30437	58338458	58338353
chr1	6	96.078	102	4	0	18258	18359	42374989	42375090
chr1	6	91.057	123	11	0	44420	44542	81848950	81849072	nad2(trans_splicing)(partical:2.56%)
chr1	6	100	90	0	0	2514	2603	127066098	127066187
chr1	6	100	90	0	0	5215	5304	127075412	127075501
chr1	6	86.755	151	17	2	12000	12147	66833539	66833689
chr1	6	100	89	0	0	1262	1350	127064364	127064452
chr1	6	88.112	143	9	2	29937	30071	18008138	18008280
chr1	6	98.913	92	0	1	1897	1988	127064527	127064617
chr1	6	98.901	91	1	0	3342	3432	127069061	127069151
chr1	6	98.901	91	0	1	887	976	127066636	127066726
chr1	6	87.5	144	12	1	25639	25776	140367338	140367481
chr1	6	98.876	89	1	0	3022	3110	127069453	127069541
chr1	6	100	85	0	0	38491	38575	2624227	2624143
chr1	6	89.062	128	12	2	21529	21655	92133119	92132993
chr1	6	95.833	96	4	0	6429	6524	18014725	18014820	trnS-TGA(partical:25.00%)
chr1	6	100	84	0	0	111	194	127063226	127063309
chr1	6	91.892	111	8	1	41865	41975	127021445	127021554
chr1	6	100	83	0	0	13398	13480	127092005	127092087
chr1	6	94.845	97	5	0	17034	17130	2573172	2573268
chr1	6	95.699	93	4	0	507	599	2602458	2602366
chr1	6	98.795	83	1	0	11970	12052	64792202	64792120
chr1	6	97.647	85	2	0	17046	17130	2261217	2261301
chr1	6	97.647	85	2	0	9393	9477	58340424	58340508
chr1	6	98.78	82	1	0	3419	3500	127068506	127068587
chr1	6	97.619	84	2	0	28125	28208	12024060	12023977
chr1	6	98.75	80	1	0	5479	5558	2593277	2593198
chr1	6	91.429	105	7	2	27603	27706	58145004	58145107
chr1	6	91.429	105	7	2	27603	27706	58146142	58146245
chr1	6	94.565	92	5	0	6437	6528	72728509	72728600	trnS-TGA(partical:23.96%)
chr1	6	97.619	84	1	1	3342	3425	127069282	127069364
chr1	6	100	77	0	0	5758	5834	127075346	127075422	trnF-GAA(partical:13.70%)
chr1	6	100	76	0	0	47849	47924	2151759	2151684
chr1	6	100	76	0	0	39377	39452	2627203	2627128
chr1	6	96.512	86	2	1	9393	9477	58144318	58144403
chr1	6	95.506	89	3	1	27618	27706	58341123	58341210
chr1	6	100	76	0	0	3093	3168	127065751	127065826
chr1	6	98.718	78	1	0	5655	5732	2593874	2593797	trnF-GAA(partical:52.05%)
chr1	6	98.718	78	1	0	5655	5732	2595019	2594942	trnF-GAA(partical:52.05%)
chr1	6	94.505	91	1	4	6641	6729	47507096	47507008
chr1	6	96.386	83	3	0	31446	31528	58340564	58340646
chr1	6	100	74	0	0	10810	10883	127083029	127083102
chr1	6	97.5	80	0	2	1833	1910	127066036	127066115
chr1	6	91.667	96	8	0	42822	42917	127045149	127045244	nad2(trans_splicing)(partical:2.00%)
chr1	6	91.667	96	8	0	42822	42917	127045240	127045335	nad2(trans_splicing)(partical:2.00%)
chr1	6	98.667	75	0	1	6644	6717	2593557	2593483
chr1	6	95.238	84	3	1	38417	38500	2624487	2624405
chr1	6	100	71	0	0	3083	3153	127069150	127069220
chr1	6	100	71	0	0	5234	5304	127071464	127071534
chr1	6	100	69	0	0	6381	6449	2587560	2587492	trnS-TGA(partical:17.97%)
chr1	6	98.63	73	0	1	3588	3660	2595168	2595097
chr1	6	100	69	0	0	6381	6449	127074253	127074321	trnS-TGA(partical:17.97%)
chr1	6	93.023	86	6	0	3375	3460	42374864	42374949
chr1	6	100	68	0	0	887	954	127066428	127066495
chr1	6	93.902	82	5	0	4964	5045	2593701	2593620
chr1	6	97.26	73	2	0	11775	11847	127090100	127090172
chr1	6	100	67	0	0	12584	12650	127091950	127092016
chr1	6	89.216	102	6	4	16410	16508	81888396	81888297
chr1	6	100	66	0	0	8551	8616	127079344	127079409
chr1	6	97.26	73	1	1	13500	13572	127091514	127091585
chr1	6	92.771	83	6	0	31446	31528	58144460	58144542
chr1	6	98.529	68	1	0	14147	14214	81882925	81882858
chr1	6	100	65	0	0	3089	3153	127065551	127065615
chr1	6	94.805	77	2	2	22180	22256	12023764	12023690
chr1	6	92.683	82	6	0	12032	12113	49104463	49104544
chr1	6	95.946	74	2	1	3520	3592	127059646	127059719
chr1	6	100	64	0	0	5625	5688	127074844	127074907
chr1	6	98.529	68	0	1	5883	5949	127076095	127076162
chr1	6	100	63	0	0	22194	22256	12023031	12022969
chr1	6	94.667	75	4	0	30817	30891	18009701	18009775
chr1	6	100	62	0	0	39176	39237	2623565	2623504
chr1	6	95.775	71	3	0	36495	36565	127045087	127045157
chr1	6	100	62	0	0	3092	3153	127066182	127066243
chr1	6	98.485	66	0	1	6262	6326	127074181	127074246	trnS-TGA(partical:16.93%)
chr1	6	97.059	68	0	2	5825	5892	2587683	2587618
chr1	6	100	61	0	0	29198	29258	58342500	58342560
chr1	6	95.714	70	3	0	12668	12737	81883711	81883780
chr1	6	100	61	0	0	3093	3153	127066270	127066330
chr1	6	98.462	65	0	1	5758	5821	127074902	127074966	trnF-GAA(partical:13.70%)
chr1	6	100	61	0	0	9627	9687	127083139	127083199
chr1	6	98.438	64	0	1	6004	6066	2588064	2588001
chr1	6	100	60	0	0	5479	5538	2594692	2594633
chr1	6	95.652	69	3	0	31087	31155	18008609	18008677
chr1	6	92.308	78	6	0	16670	16747	18013994	18013917
chr1	6	98.438	64	0	1	831	894	127063392	127063454
chr1	6	100	59	0	0	48154	48212	2098861	2098803
chr1	6	100	59	0	0	48154	48212	2099197	2099139
chr1	6	100	59	0	0	36001	36059	2628920	2628862
chr1	6	84.545	110	17	0	31575	31684	20821479	20821370
chr1	6	100	59	0	0	6262	6320	127074536	127074594	trnS-TGA(partical:15.36%)
chr1	6	91.358	81	5	2	5589	5667	127075076	127075156
chr1	6	100	59	0	0	5674	5732	127075719	127075777	trnF-GAA(partical:52.05%)
chr1	6	100	58	0	0	3007	3064	2467251	2467194
chr1	6	100	58	0	0	39176	39233	2624532	2624475
chr1	6	100	58	0	0	36510	36567	2631506	2631449
chr1	6	91.25	80	6	1	15706	15784	81888230	81888151
chr1	6	98.361	61	1	0	5820	5880	127074485	127074545
chr1	6	100	58	0	0	11379	11436	127088349	127088406
chr1	6	96.875	64	1	1	2349	2412	127065984	127066046
chr1	6	100	57	0	0	6727	6783	127075665	127075721
chr1	6	100	57	0	0	6886	6942	127077010	127077066
chr1	6	98.361	61	0	1	8781	8841	127082978	127083037
chr1	6	95.522	67	2	1	22219	22284	127103171	127103237
chr1	6	83.636	110	18	0	31575	31684	20824265	20824156
chr1	6	100	56	0	0	5825	5880	127074135	127074190
chr1	6	98.333	60	0	1	9182	9241	127078718	127078776
chr1	6	100	56	0	0	18845	18900	127099556	127099611
chr1	6	98.333	60	0	1	19309	19367	127100657	127100716
chr1	6	98.333	60	0	1	22219	22277	127103482	127103541
chr1	6	95.385	65	2	1	36813	36877	2627978	2627915
chr1	6	96.721	61	2	0	12378	12438	72877087	72877027
chr1	6	98.305	59	0	1	8955	9012	127078440	127078498
chr1	6	96.721	61	2	0	10663	10723	127086338	127086398
chr1	6	88.506	87	5	1	41655	41736	58344959	58344873
chr1	6	98.246	57	1	0	37250	37306	127045691	127045747
chr1	6	100	54	0	0	11334	11387	127085200	127085253
chr1	6	100	54	0	0	15216	15269	127095428	127095481
chr1	6	95.238	63	3	0	47982	48044	149508582	149508520
chr1	6	100	53	0	0	5897	5949	2588528	2588476
chr1	6	100	52	0	0	38447	38498	2624018	2623967
chr1	6	100	52	0	0	14130	14181	18010575	18010626
chr1	6	92.647	68	3	2	10974	11041	127082942	127083007
chr1	6	98.182	55	1	0	11333	11387	127085245	127085299
chr1	6	100	51	0	0	48154	48204	2100109	2100059
chr1	6	100	51	0	0	5962	6012	81860787	81860837
chr1	6	96.491	57	2	0	10663	10719	127085153	127085209
chr1	6	100	50	0	0	5926	5975	2587448	2587399
chr1	6	96.491	57	0	2	5106	5161	2595212	2595157
chr1	6	100	50	0	0	39474	39523	2619032	2618983
chr1	6	91.176	68	6	0	41823	41890	126807585	126807652
chr1	6	100	50	0	0	3061	3110	127064446	127064495
chr1	6	100	50	0	0	3144	3193	127064486	127064535
chr1	6	98.148	54	0	1	2898	2950	127068768	127068821
chr1	6	96.491	57	0	2	2475	2531	127068817	127068871
chr1	6	98.148	54	0	1	2898	2950	127068924	127068977
chr1	6	100	50	0	0	3144	3193	127069233	127069282
chr1	6	100	50	0	0	3738	3787	127069396	127069445
chr1	6	98.148	54	0	1	4088	4141	127069654	127069706
chr1	6	96.491	57	0	2	2475	2531	127069715	127069769
chr1	6	98.148	54	0	1	18396	18448	127100195	127100248
chr1	6	100	49	0	0	48164	48212	2098813	2098765
chr1	6	100	49	0	0	48164	48212	2099111	2099063
chr1	6	100	49	0	0	48164	48212	2099149	2099101
chr1	6	100	49	0	0	48154	48202	2099287	2099239
chr1	6	100	49	0	0	48154	48202	2099368	2099320
chr1	6	100	49	0	0	48164	48212	2100560	2100512
chr1	6	100	49	0	0	48164	48212	2100598	2100550
chr1	6	100	49	0	0	48164	48212	2100636	2100588
chr1	6	100	49	0	0	6780	6828	2593206	2593158
chr1	6	100	49	0	0	1520	1568	2605426	2605378
chr1	6	96.429	56	1	1	6388	6443	72729446	72729500	trnS-TGA(partical:14.58%)
chr1	6	100	49	0	0	48164	48212	127062433	127062481
chr1	6	100	49	0	0	48164	48212	127062471	127062519
chr1	6	100	49	0	0	48164	48212	127062509	127062557
chr1	6	100	49	0	0	48164	48212	127062547	127062595
chr1	6	100	49	0	0	48164	48212	127062585	127062633
chr1	6	100	49	0	0	48164	48212	127062623	127062671
chr1	6	100	49	0	0	1520	1568	127063116	127063164
chr1	6	100	48	0	0	1481	1528	127062699	127062746
chr1	6	94.643	56	3	0	5476	5531	81860879	81860934
chr1	6	100	46	0	0	48167	48212	2100409	2100364
chr1	6	100	46	0	0	36389	36434	2627923	2627878
chr1	6	97.959	49	1	0	14225	14273	12021254	12021302
chr1	6	94.643	56	2	1	831	886	127063187	127063241
chr1	6	100	46	0	0	5967	6012	127074342	127074387
chr1	6	100	45	0	0	47849	47893	2603935	2603891
chr1	6	100	45	0	0	39194	39238	2627136	2627092
chr1	6	100	45	0	0	6874	6918	127075301	127075345
chr1	6	100	45	0	0	10974	11018	127084119	127084163
chr1	6	100	45	0	0	11988	12032	127085073	127085117
chr1	6	100	44	0	0	8607	8650	2588261	2588218
chr1	6	100	44	0	0	36233	36276	2627886	2627843
chr1	6	100	44	0	0	8888	8931	81865313	81865356
chr1	6	88.406	69	7	1	41823	41890	126791238	126791170
chr1	6	100	44	0	0	1895	1938	127068856	127068899
chr1	6	97.917	48	0	1	5183	5230	127075195	127075241
chr1	6	95.918	49	2	0	4039	4087	2594898	2594850
chr1	6	95.918	49	2	0	7900	7948	58337982	58337934
chr1	6	95.918	49	2	0	1596	1644	72962850	72962802
chr1	6	100	43	0	0	42668	42710	127030468	127030510	nad2(trans_splicing)(partical:0.90%)
chr1	6	100	43	0	0	48170	48212	127062401	127062443
chr1	6	100	43	0	0	48170	48212	127063346	127063388
chr1	6	97.872	47	0	1	11985	12030	127085105	127085151
chr1	6	100	43	0	0	11988	12030	127086970	127087012
chr1	6	100	43	0	0	15115	15157	127095394	127095436
chr1	6	97.872	47	0	1	20201	20247	127103135	127103180
chr1	6	100	42	0	0	3896	3937	2281890	2281849
chr1	6	95.833	48	2	0	3898	3945	2281916	2281869
chr1	6	92.857	56	1	3	4041	4096	2466971	2466919
chr1	6	100	42	0	0	5725	5766	2593394	2593353	trnF-GAA(partical:57.53%)
chr1	6	100	42	0	0	5826	5867	2594133	2594092
chr1	6	94.118	51	3	0	7898	7948	58141881	58141831
chr1	6	95.833	48	2	0	3898	3945	127068710	127068757
chr1	6	97.826	46	0	1	5183	5228	127074591	127074635
chr1	6	100	42	0	0	5826	5867	127075495	127075536
chr1	6	100	42	0	0	8245	8286	127078877	127078918
chr1	6	100	41	0	0	48164	48204	2098495	2098455
chr1	6	100	41	0	0	48164	48204	2100374	2100334
chr1	6	92.727	55	0	1	48154	48204	2100472	2100418
chr1	6	97.727	44	1	0	5524	5567	2464569	2464526
chr1	6	97.727	44	1	0	5524	5567	2593971	2593928
chr1	6	100	41	0	0	5524	5564	127074396	127074436
chr1	6	100	41	0	0	6057	6097	127075145	127075185
chr1	6	97.778	45	0	1	6641	6684	127075631	127075675
chr1	6	100	41	0	0	6057	6097	127076020	127076060
chr1	6	95.833	48	0	2	10126	10171	127078765	127078812
chr1	6	97.778	45	0	1	13889	13932	127091481	127091525
chr1	6	97.727	44	1	0	21941	21984	127103381	127103424
chr1	6	97.778	45	0	1	20203	20247	127103448	127103491
chr1	6	97.674	43	1	0	3895	3937	2221634	2221676
chr1	6	95.745	47	1	1	5897	5943	2588624	2588579
chr1	6	95.652	46	2	0	38421	38466	2622268	2622223
chr1	6	97.727	44	0	1	36909	36952	2624260	2624218
chr1	6	100	40	0	0	3898	3937	58141777	58141816
chr1	6	95.652	46	2	0	24473	24518	58148989	58148944
chr1	6	95.652	46	2	0	24473	24518	58151035	58150990
chr1	6	100	40	0	0	5698	5737	64792299	64792338	trnF-GAA(partical:54.79%)
chr1	6	100	40	0	0	37267	37306	127045391	127045430
chr1	6	100	40	0	0	37267	37306	127045598	127045637
chr1	6	100	40	0	0	2278	2317	127059461	127059500
chr1	6	92.593	54	0	1	3738	3787	127068595	127068648
chr1	6	97.727	44	0	1	5625	5667	127074677	127074720
chr1	6	100	40	0	0	10129	10168	127078801	127078840
chr1	6	100	40	0	0	9680	9719	127078833	127078872
chr1	6	100	39	0	0	48164	48202	2098775	2098737
chr1	6	100	39	0	0	48164	48202	2098941	2098903
chr1	6	100	39	0	0	48164	48202	2099073	2099035
chr1	6	92.453	53	0	1	48154	48202	2099488	2099436
chr1	6	92.453	53	0	1	48154	48202	2100203	2100151
chr1	6	100	39	0	0	48164	48202	2100522	2100484
chr1	6	100	39	0	0	3898	3936	2221581	2221619
chr1	6	93.878	49	2	1	37597	37644	2442101	2442149
chr1	6	92.308	52	3	1	3687	3738	2467184	2467134
chr1	6	93.878	49	2	1	37597	37644	2622337	2622289
chr1	6	100	39	0	0	37267	37305	2624048	2624010
chr1	6	95.556	45	2	0	9398	9442	81868894	81868938
chr1	6	95.556	45	2	0	9398	9442	81868956	81869000
chr1	6	100	39	0	0	1044	1082	127063086	127063124
chr1	6	100	39	0	0	3085	3123	127066491	127066529
chr1	6	100	39	0	0	3896	3934	127068736	127068774
chr1	6	95.652	46	1	1	5180	5225	127074455	127074499
chr1	6	100	39	0	0	9679	9717	127086762	127086800
chr1	6	95.556	45	0	2	8858	8902	2587813	2587771
chr1	6	95.556	45	0	2	8858	8902	2588570	2588528
chr1	6	97.561	41	1	0	5967	6007	2593427	2593387
chr1	6	95.455	44	2	0	5677	5720	2595296	2595253	trnF-GAA(partical:35.62%)
chr1	6	95.455	44	2	0	39996	40039	2622225	2622182
chr1	6	100	38	0	0	39194	39231	2623719	2623682
chr1	6	92.157	51	2	2	36582	36632	127045792	127045840
chr1	6	100	37	0	0	6259	6295	2588223	2588187	trnS-TGA(partical:9.64%)
chr1	6	97.5	40	1	0	5932	5971	81864264	81864303
chr1	6	97.561	41	0	1	3057	3097	127068656	127068695
chr1	6	100	37	0	0	3898	3934	127068894	127068930
chr1	6	100	37	0	0	3898	3934	127068981	127069017
chr1	6	100	37	0	0	3898	3934	127069560	127069596
chr1	6	100	37	0	0	3898	3934	127069594	127069630
chr1	6	93.617	47	2	1	5180	5226	127072858	127072903
chr1	6	100	37	0	0	19224	19260	127100160	127100196
chr1	6	97.561	41	0	1	20204	20244	127103417	127103456
chr1	6	100	36	0	0	48167	48202	2099008	2098973
chr1	6	100	36	0	0	48167	48202	2099607	2099572
chr1	6	100	36	0	0	48167	48202	2100050	2100015
chr1	6	100	36	0	0	48167	48202	2100325	2100290
chr1	6	100	36	0	0	48167	48202	2100727	2100692
chr1	6	97.436	39	1	0	5631	5669	2593361	2593323
chr1	6	97.436	39	1	0	4841	4879	2593898	2593860
chr1	6	97.436	39	1	0	4841	4879	2595043	2595005
chr1	6	100	36	0	0	5234	5269	2595235	2595200
chr1	6	100	36	0	0	5234	5269	127070925	127070960
chr1	6	97.436	39	1	0	4841	4879	127074631	127074669
chr1	6	100	36	0	0	6614	6649	127075537	127075572
chr1	6	100	35	0	0	6286	6320	2588391	2588357	trnS-TGA(partical:9.11%)
chr1	6	100	35	0	0	37253	37287	2624110	2624076
chr1	6	100	35	0	0	37666	37700	2624151	2624117
chr1	6	100	35	0	0	35815	35849	2631684	2631650
chr1	6	100	35	0	0	35815	35849	2631721	2631687
chr1	6	97.368	38	1	0	37250	37287	127045362	127045399
chr1	6	97.368	38	1	0	37250	37287	127045569	127045606
chr1	6	100	35	0	0	3089	3123	127065929	127065963
chr1	6	100	35	0	0	5915	5949	127075809	127075843
chr1	6	91.667	48	3	1	13232	13278	127092079	127092126
chr1	1536	97.806	6519	102	18	22599	29085	119014	112505
chr1	1536	99.389	3762	11	5	42644	46398	74486	78242	nad2(trans_splicing)(partical:78.23%)
chr1	1536	95.92	4142	87	15	38241	42326	48261	44146	nad2(trans_splicing)(partical:6.15%);trnY-GTA
chr1	1536	97.014	3248	70	4	33284	36504	130647	127400
chr1	1536	97.163	2714	58	5	37026	39723	50983	48273
chr1	1536	97.083	2468	61	3	1	2462	107551	110013
chr1	1536	97.364	2200	51	4	36551	38748	53170	50976
chr1	1536	99.703	2020	0	1	95	2108	81371	83390
chr1	1536	96.481	2245	47	6	5883	8098	123011	120770	trnS-TGA;trnT-TGT
chr1	1536	95.718	2102	43	8	8957	11014	67427	65329
chr1	1536	96.331	2017	33	14	4412	6391	125053	123041	trnF-GAA;trnS-TGA(partical:63.80%)
chr1	1536	99.822	1681	1	2	165	1843	83543	85223
chr1	1536	100	1495	0	0	989	2483	87076	88570
chr1	1536	96.232	1672	25	9	21726	23360	120683	119013
chr1	1536	99.864	1469	2	0	46472	47940	78648	80116	nad2(trans_splicing)(partical:7.50%)
chr1	1536	96.783	1523	43	1	946	2462	110337	111859
chr1	1536	95.738	1572	39	7	10632	12176	65151	63581
chr1	1536	97.286	1400	30	2	11432	12824	63587	62189
chr1	1536	97.601	1292	20	7	2662	3945	127333	126045
chr1	1536	97.84	1250	26	1	4	1253	54903	53655
chr1	1536	97.28	1250	33	1	4	1253	57490	56242
chr1	1536	99.314	1020	7	0	3896	4915	126066	125047
chr1	1536	96.647	835	19	1	26557	27382	98602	97768
chr1	1536	96.104	847	13	3	24992	25832	102817	101985
chr1	1536	96.443	731	24	1	1	731	105775	106503
chr1	1536	95.562	721	13	2	27149	27850	99506	98786
chr1	1536	99.507	608	0	3	42717	43322	73459	74065	nad2(trans_splicing)(partical:12.62%)
chr1	1536	95.546	696	15	2	8957	9637	68940	68246
chr1	1536	97.826	598	4	7	301	892	94445	95039
chr1	1536	97.359	568	15	0	1099	1666	106646	107213
chr1	1536	96.707	577	16	2	26154	26727	97488	96912
chr1	1536	97.51	522	11	2	12835	13356	69020	69539
chr1	1536	96.819	503	15	1	4	505	60004	59502
chr1	1536	97.149	491	13	1	1473	1963	99722	100211
chr1	1536	92.308	520	24	10	26192	26696	101498	100980
chr1	1536	97.051	373	11	0	36551	36923	53596	53224
chr1	1536	96.919	357	10	1	36551	36906	56183	55827
chr1	1536	100	320	0	0	46804	47123	78234	78553	nad2(trans_splicing)(partical:0.58%)
chr1	1536	99.385	325	1	1	394	718	92349	92672
chr1	1536	97.859	327	6	1	26921	27247	100833	100508
chr1	1536	99.023	307	3	0	13840	14146	72137	72443
chr1	1536	93.872	359	18	3	36551	36906	55716	55359
chr1	1536	93.629	361	9	2	25035	25395	103164	102818
chr1	1536	93.503	354	2	1	43305	43637	74146	74499	nad2(trans_splicing)(partical:6.94%)
chr1	1536	97.464	276	7	0	26110	26385	101990	101715
chr1	1536	99.611	257	1	0	47956	48212	80753	81009
chr1	1536	99.17	241	2	0	42659	42899	72530	72770	nad2(trans_splicing)(partical:5.02%)
chr1	1536	86.881	404	28	17	47825	48212	57991	57597
chr1	1536	85.961	406	30	18	47825	48212	60507	60111
chr1	1536	100	212	0	0	1897	2108	85323	85534
chr1	1536	90.728	302	13	9	47920	48212	55329	55034
chr1	1536	95.89	219	1	1	41924	42134	70819	71037	nad2(trans_splicing)(partical:2.15%)
chr1	1536	97.462	197	5	0	1652	1848	98600	98796
chr1	1536	99.448	181	1	0	1	181	81199	81379
chr1	1536	97.872	188	2	2	2344	2531	86153	86338
chr1	1536	93.81	210	12	1	42366	42574	71625	71834	nad2(trans_splicing)(partical:4.35%)
chr1	1536	98.788	165	2	0	2116	2280	100824	100988
chr1	1536	96.532	173	6	0	41979	42151	70110	70282	nad2(trans_splicing)(partical:2.50%)
chr1	1536	93.264	193	3	2	27141	27324	100394	100203
chr1	1536	98.71	155	1	1	42923	43076	72900	73054	nad2(trans_splicing)(partical:3.21%)
chr1	1536	98.701	154	0	2	3989	4141	91601	91753
chr1	1536	98.065	155	3	0	47666	47820	103838	103992
chr1	1536	95.376	173	0	1	41906	42070	70623	70795	nad2(trans_splicing)(partical:0.81%)
chr1	1536	100	143	0	0	1344	1486	90994	91136
chr1	1536	99.315	146	0	1	40883	41027	71029	71174
chr1	1536	94.737	171	5	4	1342	1511	106485	106652
chr1	1536	87.764	237	12	8	47984	48212	107220	107447
chr1	1536	99.301	143	0	1	40887	41028	71399	71541
chr1	1536	97.987	149	1	2	40881	41027	71967	72115
chr1	1536	88.018	217	16	8	47825	48034	59082	58869
chr1	1536	99.275	138	0	1	2772	2908	93951	94088
chr1	1536	99.265	136	1	0	2348	2483	86021	86156
chr1	1536	99.248	133	1	0	25525	25657	103678	103546
chr1	1536	100	129	0	0	2475	2603	86464	86592
chr1	1536	89.796	196	3	2	8971	9150	65337	65143
chr1	1536	97.794	136	3	0	3525	3660	91475	91610
chr1	1536	99.225	129	1	0	2729	2857	86333	86461
chr1	1536	94.667	150	8	0	47994	48143	105453	105602
chr1	1536	81.288	326	21	11	2901	3193	89130	89448
chr1	1536	100	122	0	0	43624	43745	73246	73367	nad2(trans_splicing)(partical:2.54%)
chr1	1536	100	120	0	0	2582	2701	88968	89087
chr1	1536	96.241	133	5	0	28951	29083	95860	95728
chr1	1536	99.167	120	1	0	25998	26117	104108	103989
chr1	1536	92.568	148	8	2	1261	1408	99483	99627
chr1	1536	97.458	118	3	0	13901	14018	67595	67712
chr1	1536	99.107	112	1	0	46112	46223	78545	78656	nad2(trans_splicing)(partical:2.33%)
chr1	1536	94.074	135	0	1	195	321	80163	80297
chr1	1536	100	106	0	0	42468	42573	73359	73464	nad2(trans_splicing)(partical:2.21%)
chr1	1536	98.214	112	1	1	43522	43632	71277	71388	nad2(trans_splicing)(partical:2.31%)
chr1	1536	100	104	0	0	3738	3841	91171	91274
chr1	1536	98.182	110	2	0	25155	25264	104446	104337
chr1	1536	100	100	0	0	2602	2701	86775	86874
chr1	1536	100	99	0	0	42989	43087	70354	70452	nad2(trans_splicing)(partical:2.06%)
chr1	1536	99.02	102	0	1	3093	3193	88736	88837
chr1	1536	95.614	114	3	2	25566	25678	96606	96494
chr1	1536	100	97	0	0	2602	2698	88880	88976
chr1	1536	100	97	0	0	3416	3512	92062	92158
chr1	1536	98.99	99	1	0	42989	43087	69741	69839	nad2(trans_splicing)(partical:2.06%)
chr1	1536	98.98	98	0	1	3093	3189	85742	85839
chr1	1536	100	94	0	0	25284	25377	104642	104549
chr1	1536	98.958	96	1	0	43539	43634	69911	70006	nad2(trans_splicing)(partical:2.00%)
chr1	1536	97.959	98	2	0	13921	14018	67845	67942
chr1	1536	93.333	120	0	2	3235	3354	93804	93915
chr1	1536	100	91	0	0	43160	43250	71195	71285	nad2(trans_splicing)(partical:1.90%)
chr1	1536	100	91	0	0	43160	43250	71851	71941	nad2(trans_splicing)(partical:1.90%)
chr1	1536	100	90	0	0	42062	42151	72762	72851	nad2(trans_splicing)(partical:1.88%)
chr1	1536	100	89	0	0	1262	1350	83382	83470
chr1	1536	100	89	0	0	1262	1350	85526	85614
chr1	1536	96.04	101	3	1	953	1053	104252	104351
chr1	1536	96.939	98	0	3	1472	1569	97663	97757
chr1	1536	97.849	93	0	2	886	976	89789	89881
chr1	1536	100	86	0	0	2772	2857	90300	90385
chr1	1536	97.849	93	0	2	886	976	93221	93313
chr1	1536	98.876	89	0	1	2692	2779	85849	85937
chr1	1536	98.837	86	1	0	13482	13567	67934	68019
chr1	1536	100	82	0	0	965	1046	93026	93107
chr1	1536	98.824	85	0	1	42642	42725	70018	70102	nad2(trans_splicing)(partical:1.75%)
chr1	1536	98.81	84	1	0	3342	3425	86936	87019
chr1	1536	89.062	128	5	3	25401	25528	104753	104635
chr1	1536	96.591	88	2	1	27828	27914	96293	96206
chr1	1536	98.75	80	1	0	24299	24378	103408	103329
chr1	1536	98.734	79	0	1	3024	3101	85607	85685
chr1	1536	97.531	81	1	1	43343	43422	69630	69710	nad2(trans_splicing)(partical:1.67%)
chr1	1536	100	73	0	0	3025	3097	91904	91976
chr1	1536	100	73	0	0	3025	3097	94153	94225
chr1	1536	98.684	76	0	1	43469	43544	68049	68123	nad2(trans_splicing)(partical:1.58%)
chr1	1536	100	72	0	0	1932	2003	92769	92840
chr1	1536	93.333	90	6	0	26475	26564	95619	95530
chr1	1536	96.25	80	2	1	43344	43422	69536	69615	nad2(trans_splicing)(partical:1.65%)
chr1	1536	98.63	73	0	1	42644	42715	71534	71606	nad2(trans_splicing)(partical:1.50%)
chr1	1536	98.611	72	1	0	26045	26116	103740	103669
chr1	1536	97.333	75	1	1	42642	42715	70451	70525	nad2(trans_splicing)(partical:1.54%)
chr1	1536	98.592	71	0	1	3024	3093	87013	87083
chr1	1536	95	80	2	2	886	964	91766	91844
chr1	1536	96.053	76	2	1	889	964	89656	89730
chr1	1536	93.827	81	2	3	301	379	91396	91475
chr1	1536	86.607	112	10	3	3061	3169	92664	92773
chr1	1536	98.507	67	1	0	27148	27214	96812	96746
chr1	1536	97.183	71	1	1	254	323	104745	104815
chr1	1536	98.485	66	1	0	3342	3407	90522	90587
chr1	1536	95.89	73	2	1	26671	26743	96214	96143
chr1	1536	98.485	66	1	0	273	338	105166	105231
chr1	1536	97.059	68	2	0	13500	13567	67776	67843
chr1	1536	100	62	0	0	24728	24789	105174	105113
chr1	1536	98.438	64	1	0	41924	41987	72475	72538
chr1	1536	98.438	64	1	0	41924	41987	73088	73151
chr1	1536	90.217	92	2	7	2323	2413	85943	86028
chr1	1536	100	60	0	0	44568	44627	74069	74128	nad2(trans_splicing)(partical:1.25%)
chr1	1536	97.015	67	1	1	3235	3301	89973	90038
chr1	1536	97.015	67	1	1	3235	3301	90687	90752
chr1	1536	100	60	0	0	1929	1988	93537	93596
chr1	1536	98.438	64	0	1	24926	24989	103306	103244
chr1	1536	96.97	66	0	1	3527	3592	91842	91905
chr1	1536	95.652	69	0	3	3228	3296	88567	88632
chr1	1536	91.25	80	6	1	1909	1988	92959	93037
chr1	1536	100	58	0	0	25290	25347	101641	101584
chr1	1536	100	58	0	0	26105	26162	101714	101657
chr1	1536	98.387	62	0	1	24928	24989	103553	103493
chr1	1536	98.361	61	1	0	25199	25259	104500	104440
chr1	1536	96.875	64	1	1	43414	43477	69852	69914	nad2(trans_splicing)(partical:1.33%)
chr1	1536	100	57	0	0	42659	42715	73143	73199	nad2(trans_splicing)(partical:1.19%)
chr1	1536	100	57	0	0	47849	47905	80563	80619
chr1	1536	100	57	0	0	3235	3291	85218	85274
chr1	1536	96.875	64	1	1	1922	1984	88621	88684
chr1	1536	98.361	61	0	1	24929	24989	104558	104499
chr1	1536	100	56	0	0	3898	3953	90869	90924
chr1	1536	100	56	0	0	2644	2699	91362	91417
chr1	1536	98.305	59	1	0	1926	1984	93430	93488
chr1	1536	100	56	0	0	2305	2360	93681	93736
chr1	1536	100	56	0	0	2644	2699	94411	94466
chr1	1536	100	55	0	0	2644	2698	89563	89617
chr1	1536	92.958	71	4	1	3115	3185	90220	90289
chr1	1536	100	55	0	0	3115	3169	93378	93432
chr1	1536	100	54	0	0	42881	42934	73046	73099	nad2(trans_splicing)(partical:1.12%)
chr1	1536	100	53	0	0	3101	3153	86617	86669
chr1	1536	100	53	0	0	3101	3153	89269	89321
chr1	1536	92.537	67	5	0	12835	12901	67507	67573
chr1	1536	98.182	55	1	0	3730	3784	90452	90506
chr1	1536	98.214	56	0	1	24885	24940	101553	101499
chr1	1536	100	51	0	0	2729	2779	89448	89498
chr1	1536	100	51	0	0	24939	24989	105286	105236
chr1	1536	100	50	0	0	3738	3787	90087	90136
chr1	1536	100	50	0	0	3061	3110	90581	90630
chr1	1536	100	50	0	0	3451	3500	92844	92893
chr1	1536	98.148	54	0	1	4088	4141	94266	94318
chr1	1536	100	49	0	0	48164	48212	80500	80548
chr1	1536	94.915	59	2	1	27799	27856	95463	95405
chr1	1536	100	49	0	0	25485	25533	104171	104123
chr1	1536	96.296	54	2	0	36640	36693	55799	55746
chr1	1536	100	48	0	0	42383	42430	73190	73237	nad2(trans_splicing)(partical:1.00%)
chr1	1536	98.077	52	0	1	2729	2779	86732	86783
chr1	1536	98.077	52	0	1	2729	2779	88837	88888
chr1	1536	100	48	0	0	25486	25533	96006	95959
chr1	1536	94.828	58	1	2	25290	25345	99730	99673
chr1	1536	100	48	0	0	25486	25533	100479	100432
chr1	1536	100	47	0	0	47479	47525	80288	80334
chr1	1536	98	50	1	0	24061	24110	104221	104172
chr1	1536	100	46	0	0	48167	48212	80403	80448
chr1	1536	100	46	0	0	48167	48212	80465	80510
chr1	1536	98	50	0	1	1520	1568	93644	93693
chr1	1536	96.154	52	2	0	27383	27434	97632	97581
chr1	1536	100	46	0	0	25742	25787	101590	101545
chr1	1536	97.959	49	1	0	24061	24109	103492	103444
chr1	1536	96.154	52	2	0	814	865	103788	103839
chr1	1536	97.917	48	1	0	42383	42430	70516	70563	nad2(trans_splicing)(partical:1.00%)
chr1	1536	97.917	48	1	0	42383	42430	71597	71644	nad2(trans_splicing)(partical:1.00%)
chr1	1536	100	45	0	0	2600	2644	89488	89532
chr1	1536	100	44	0	0	42891	42934	70787	70830	nad2(trans_splicing)(partical:0.92%)
chr1	1536	100	44	0	0	42891	42934	72443	72486	nad2(trans_splicing)(partical:0.92%)
chr1	1536	100	44	0	0	1039	1082	93609	93652
chr1	1536	94.34	53	2	1	9189	9241	68235	68184
chr1	1536	100	43	0	0	48170	48212	80125	80167
chr1	1536	100	43	0	0	48170	48212	80344	80386
chr1	1536	100	43	0	0	2602	2644	85929	85971
chr1	1536	97.826	46	1	0	1318	1363	96874	96919
chr1	1536	100	42	0	0	42684	42725	68124	68165	nad2(trans_splicing)(partical:0.88%)
chr1	1536	97.826	46	0	1	1445	1489	90929	90974
chr1	1536	92.593	54	4	0	27273	27326	95131	95078
chr1	1536	100	42	0	0	24981	25022	103196	103155
chr1	1536	100	41	0	0	4465	4505	89895	89935
chr1	1536	100	41	0	0	3894	3934	91293	91333
chr1	1536	97.727	44	1	0	27322	27365	95290	95247
chr1	1536	100	40	0	0	3489	3528	92207	92246
chr1	1536	100	39	0	0	3115	3153	85677	85715
chr1	1536	100	39	0	0	3115	3153	86588	86626
chr1	1536	100	39	0	0	3115	3153	89240	89278
chr1	1536	100	39	0	0	4088	4126	90422	90460
chr1	1536	97.674	43	0	1	1445	1486	93169	93211
chr1	1536	97.674	43	0	1	1445	1486	94113	94155
chr1	1536	100	38	0	0	41264	41301	69712	69749
chr1	1536	100	38	0	0	41264	41301	70325	70362
chr1	1536	92	50	4	0	3048	3097	92278	92327
chr1	1536	100	38	0	0	27382	27419	95319	95282
chr1	1536	100	37	0	0	3898	3934	89759	89795
chr1	1536	100	37	0	0	3898	3934	89945	89981
chr1	1536	100	37	0	0	3898	3934	90653	90689
chr1	1536	100	37	0	0	3898	3934	90752	90788
chr1	1536	100	37	0	0	3898	3934	90786	90822
chr1	1536	100	37	0	0	3898	3934	90826	90862
chr1	1536	97.561	41	0	1	2373	2413	91264	91303
chr1	1536	97.561	41	0	1	3057	3097	92253	92292
chr1	1536	100	37	0	0	3898	3934	94346	94382
chr1	1536	100	37	0	0	25533	25569	103767	103731
chr1	1536	100	37	0	0	24182	24218	103793	103757
chr1	1536	100	36	0	0	857	892	83462	83497
chr1	1536	95.349	43	0	2	854	895	89724	89765
chr1	1536	97.436	39	1	0	27799	27837	95388	95350
chr1	1536	97.436	39	1	0	27799	27837	96036	95998
chr1	1536	97.436	39	1	0	1358	1396	97480	97518
chr1	1536	100	35	0	0	43079	43113	71169	71203	nad2(trans_splicing)(partical:0.73%)
chr1	1536	100	35	0	0	43079	43113	71825	71859	nad2(trans_splicing)(partical:0.73%)
chr1	1536	100	35	0	0	43079	43113	72110	72144	nad2(trans_splicing)(partical:0.73%)
chr1	1536	97.436	39	0	1	2871	2908	85266	85304
chr1	1536	100	35	0	0	3898	3932	90032	90066
chr1	1536	97.436	39	0	1	2871	2908	93773	93811
chr1	1536	100	35	0	0	27248	27282	96371	96337
chr1	1536	100	35	0	0	27248	27282	96437	96403
chr1	1536	97.368	38	1	0	29912	29949	110077	110040
chr1	1536	97.368	38	1	0	29912	29949	111923	111886
chr1	5	98.971	6125	36	6	28992	35116	153598914	153592817
chr1	5	90.619	2100	128	19	8836	10868	78462948	78460851
chr1	5	92.08	1755	108	7	12595	14329	14809667	14811410
chr1	5	90.303	1320	81	21	7321	8609	78464245	78462942	trnS-GGA
chr1	5	86.63	1279	78	24	17862	19069	100768979	100770235	trnS-GCT
chr1	5	86.765	1156	102	16	16688	17815	94570679	94571811	trnL-TAG
chr1	5	91.625	597	48	2	34140	34735	104427995	104427400
chr1	5	84.802	783	84	21	15922	16692	94568623	94569382
chr1	5	91.313	518	32	4	5883	6387	78465354	78464837	trnS-TGA(partical:62.76%)
chr1	5	90.056	533	35	4	21865	22382	128018031	128018560
chr1	5	88.671	459	40	4	37153	37611	65112964	65112518
chr1	5	92.179	358	26	2	19689	20045	82719119	82719475
chr1	5	81.93	487	59	19	15922	16406	94566535	94566994
chr1	5	94.606	241	13	0	33044	33284	35611462	35611702
chr1	5	94.561	239	13	0	33044	33282	35613212	35613450
chr1	5	86.494	348	28	6	5486	5816	78465734	78465389	trnF-GAA
chr1	5	97.115	208	6	0	2390	2597	92399742	92399949
chr1	5	92.92	226	6	1	14114	14329	78467729	78467504
chr1	5	89.823	226	21	2	38514	38738	137869382	137869158
chr1	5	89.381	226	22	2	38514	38738	137867189	137866965
chr1	5	87.983	233	28	0	40100	40332	35187491	35187259
chr1	5	93.548	186	11	1	47959	48144	82089808	82089624
chr1	5	92.268	194	13	2	6092	6284	36671271	36671079	trnS-TGA(partical:35.94%)
chr1	5	98.089	157	2	1	33384	33540	52903963	52903808
chr1	5	89.623	212	21	1	32524	32735	66984083	66984293
chr1	5	97.452	157	3	1	33384	33540	52904672	52904517
chr1	5	91.257	183	9	2	5115	5290	78465917	78465735
chr1	5	100	128	0	0	30025	30152	14377714	14377587
chr1	5	95.489	133	6	0	30274	30406	92400598	92400730
chr1	5	92.308	143	11	0	17862	18004	100767013	100767155
chr1	5	100	105	0	0	54	158	14376425	14376529
chr1	5	97.297	111	3	0	26001	26111	24184463	24184573
chr1	5	97.087	103	3	0	25733	25835	9995652	9995550
chr1	5	97.917	96	2	0	11808	11903	125149885	125149980
chr1	5	94.393	107	5	1	26387	26492	149503428	149503534
chr1	5	94.393	107	5	1	26387	26492	149505508	149505614
chr1	5	97.802	91	2	0	17790	17880	100768708	100768798
chr1	5	98.837	86	1	0	6307	6392	137868730	137868815	trnS-TGA(partical:22.40%)
chr1	5	97.701	87	1	1	6307	6392	137866535	137866621	trnS-TGA(partical:22.40%)
chr1	5	95.402	87	4	0	36988	37074	35794385	35794299
chr1	5	93.548	93	6	0	36184	36276	65113274	65113182
chr1	5	98.684	76	1	0	33365	33440	25347232	25347157
chr1	5	92.222	90	7	0	44148	44237	920114	920203	nad2(trans_splicing)(partical:1.88%)
chr1	5	92.405	79	2	1	15407	15485	140104248	140104174
chr1	5	96.667	60	2	0	45185	45244	155250183	155250124	nad2(trans_splicing)(partical:1.25%)
chr1	5	96.552	58	2	0	12087	12144	25346767	25346710
chr1	5	96.429	56	0	2	17827	17880	100766775	100766830
chr1	5	92.308	65	4	1	38505	38569	126517702	126517639
chr1	5	100	47	0	0	6546	6592	53642521	53642567
chr1	5	92.453	53	3	1	22681	22733	920493	920442
chr1	5	93.75	48	3	0	47349	47396	14019551	14019598
chr1	5	95.556	45	2	0	26387	26431	149503199	149503243
chr1	5	95.556	45	2	0	26387	26431	149503307	149503351
chr1	5	93.617	47	2	1	6371	6417	78464292	78464247	trnS-TGA(partical:12.24%)
chr1	5	95.122	41	2	0	45727	45767	43588480	43588520	nad2(trans_splicing)(partical:0.85%)
chr1	6825	97.142	5493	109	13	19078	24526	2098	7586	trnR-TCT
chr1	6825	97.341	4851	93	11	28881	33718	12412	7585
chr1	6825	96.457	1976	56	8	33320	35284	33288	31316
chr1	6825	99.767	1715	4	0	27798	29512	15042	13328
chr1	6825	98.233	1754	23	2	33786	35532	22987	21235
chr1	6825	93.621	2085	64	13	18616	20653	1	2063	trnS-GCT;trnR-TCT
chr1	6825	98.289	1169	19	1	33914	35082	26060	24893
chr1	6825	99.352	926	4	2	34055	34979	23903	22979
chr1	6825	96.67	991	20	4	32321	33309	35040	34061
chr1	6825	97.798	772	10	1	34953	35717	20462	21233
chr1	6825	97.409	772	13	1	34953	35717	16359	17130
chr1	6825	96.891	772	17	1	34953	35717	17727	18498
chr1	6825	96.503	772	19	2	34953	35717	19095	19865
chr1	6825	98.018	656	13	0	28298	28953	15758	15103
chr1	6825	94.958	714	35	1	33693	34405	36000	35287
chr1	6825	96.939	588	11	1	34952	35532	19087	18500
chr1	6825	96.939	588	11	1	34952	35532	20454	19867
chr1	6825	96.599	588	13	1	34952	35532	17719	17132
chr1	6825	96.429	588	14	1	34952	35532	16351	15764
chr1	6825	94.148	581	11	10	32321	32879	29904	29325
chr1	6825	96.715	487	15	1	35231	35717	23899	24384
chr1	6825	96.622	444	13	2	32496	32938	29279	28837
chr1	6825	95.288	382	9	1	33073	33454	27409	27037
chr1	6825	98.089	314	5	1	35219	35532	24698	24386
chr1	6825	99.16	238	2	0	35375	35612	26052	26289
chr1	6825	97.642	212	3	1	34135	34346	24901	24692
chr1	6825	97.487	199	4	1	34952	35149	28320	28122
chr1	6825	97.253	182	4	1	35199	35379	27578	27397
chr1	6825	94.253	174	1	3	29874	30039	12814	12642
chr1	6825	100	78	0	0	32802	32879	28414	28337
chr1	6825	98.529	68	1	0	28635	28702	12995	12928
chr1	6825	97.143	70	2	0	28783	28852	12931	12862
chr1	6825	95.652	69	1	2	33631	33698	31139	31072
chr1	6825	100	57	0	0	35683	35739	15107	15051
chr1	6825	100	53	0	0	35082	35134	13038	12986
chr1	6825	96.296	54	2	0	28782	28835	13082	13029
chr1	6825	97.917	48	1	0	28782	28829	12574	12527
chr1	6825	97.959	49	0	1	28070	28118	13248	13201
chr1	6825	97.872	47	1	0	28782	28828	13147	13101
chr1	6825	100	42	0	0	33765	33806	30574	30533
chr1	23242	97.237	5247	90	9	28109	33308	7738	2500
chr1	9	94.093	5350	231	28	26197	31471	998660	1003999
chr1	9	98.822	2717	0	1	5877	8561	80459130	80456414	trnS-TGA;trnT-TGT;trnS-GGA
chr1	9	100	2298	0	0	11191	13488	80449887	80447590
chr1	9	100	2215	0	0	7473	9687	80456328	80454114	trnS-GGA
chr1	9	97.732	2249	32	8	36840	39075	91437870	91440112
chr1	9	89.973	2184	90	38	1136	3204	1058017	1055848
chr1	9	89.803	2187	96	35	1136	3206	1085379	1087554
chr1	9	85.432	2176	239	28	40211	42357	80609916	80607790	nad2(trans_splicing)(partical:6.79%);trnY-GTA
chr1	9	86.728	1944	191	29	26200	28088	58051911	58049980
chr1	9	100	857	0	0	13503	14359	80441343	80440487
chr1	9	95.603	978	21	4	35154	36110	1033897	1032921
chr1	9	100	825	0	0	9709	10533	80453978	80453154
chr1	9	90.116	1204	41	10	3961	5114	1055208	1054033
chr1	9	90.143	1187	52	10	3961	5114	1088181	1089335
chr1	9	87.006	1139	99	17	23946	25048	84181050	84179925
chr1	9	84.874	1309	86	37	22639	23880	12364062	12365325
chr1	9	97.711	699	16	0	11250	11948	1051933	1052631
chr1	9	95.333	750	5	1	5166	5885	80459918	80459169	trnF-GAA
chr1	9	87.204	1055	83	19	4111	5114	58062137	58063190
chr1	9	84.941	1182	90	26	22763	23880	92404797	92405954
chr1	9	92.867	729	38	9	17862	18576	1053018	1053746
chr1	9	100	541	0	0	2475	3015	80465898	80465358
chr1	9	100	525	0	0	14599	15123	80439977	80439453
chr1	9	89.564	757	76	3	30144	30898	80607540	80606785
chr1	9	92.481	665	42	7	16448	17109	1112243	1112902
chr1	9	92.447	662	45	3	16448	17109	1110507	1111163
chr1	9	91.803	671	21	10	3246	3908	1055848	1055204
chr1	9	91.356	671	24	11	3246	3908	1087541	1088185
chr1	9	89.266	708	60	11	17113	17812	1112954	1113653	trnL-TAG
chr1	9	99.372	478	1	2	13013	13490	80442605	80442130
chr1	9	100	455	0	0	13564	14018	80445017	80444563
chr1	9	89.555	651	64	4	16448	17098	1109002	1109648
chr1	9	100	436	0	0	13257	13692	80441800	80441365
chr1	9	83.796	901	61	31	22677	23538	92404735	92405589
chr1	9	92.776	526	22	8	34874	35384	119263294	119263818
chr1	9	87.349	664	65	5	36185	36834	119935972	119936630
chr1	9	92.706	521	22	8	34874	35379	119261714	119262233
chr1	9	84.311	784	72	14	23943	24713	92405954	92406699
chr1	9	100	371	0	0	10163	10533	80452191	80451821
chr1	9	100	369	0	0	13564	13932	80445654	80445286
chr1	9	90.769	520	32	10	5883	6386	1090622	1091141	trnS-TGA(partical:62.50%)
chr1	9	100	366	0	0	13924	14289	80444550	80444185
chr1	9	100	354	0	0	10828	11181	80450323	80449970
chr1	9	99.176	364	1	1	10283	10646	80451840	80451479
chr1	9	99.174	363	1	1	10283	10645	80453173	80452813
chr1	9	92.441	463	18	9	34874	35320	119260602	119261063
chr1	9	98.319	357	6	0	14472	14828	80436389	80436033
chr1	9	100	337	0	0	15792	16128	80437794	80437458
chr1	9	83.942	685	60	17	22901	23538	73278411	73279092
chr1	9	83.382	686	69	11	23240	23880	84181738	84181053
chr1	9	85.16	593	62	13	5115	5686	58063326	58063913
chr1	9	100	307	0	0	1222	1528	80476957	80476651
chr1	9	100	298	0	0	14927	15224	80439131	80438834
chr1	9	100	291	0	0	1199	1489	80478362	80478072
chr1	9	100	280	0	0	10638	10917	80450598	80450319
chr1	9	100	279	0	0	17023	17301	80434570	80434292	trnL-TAG
chr1	9	85.15	532	43	15	5883	6386	58064703	58065226	trnS-TGA(partical:62.50%)
chr1	9	95.925	319	1	1	3342	3660	80472327	80472021
chr1	9	99.636	275	0	1	44743	45016	80488684	80488410	nad2(trans_splicing)(partical:5.71%)
chr1	9	92	350	18	1	27282	27621	5218280	5217931
chr1	9	87.016	439	39	8	23943	24371	12365325	12365755
chr1	9	91.429	350	20	1	27282	27621	5216965	5216616
chr1	9	99.222	257	0	2	16139	16393	80438151	80437895
chr1	9	95.89	292	0	1	3317	3608	80473182	80472903
chr1	9	87.139	381	44	3	35054	35432	114250038	114250415
chr1	9	90.208	337	17	6	16400	16723	80433730	80433397
chr1	9	86.877	381	45	3	35054	35432	114274887	114275264
chr1	9	95.455	264	9	2	6524	6787	1091997	1092257	trnS-TGA(partical:1.82%)
chr1	9	100	226	0	0	13924	14149	80439348	80439123
chr1	9	89.08	348	20	4	5486	5816	1090241	1090587	trnF-GAA
chr1	9	95.385	260	12	0	16496	16755	80434824	80434565
chr1	9	96.414	251	9	0	44495	44745	80485825	80485575	nad2(trans_splicing)(partical:5.23%)
chr1	9	95.131	267	1	1	3342	3608	80474718	80474464
chr1	9	86.089	381	48	3	35054	35432	114259522	114259899
chr1	9	97.863	234	3	2	13257	13490	80442958	80442727
chr1	9	99.535	215	1	0	13792	14006	80440402	80440188
chr1	9	99.057	212	2	0	12584	12795	80447476	80447265
chr1	9	94.048	252	12	3	13239	13490	80444020	80443772
chr1	9	93.487	261	5	1	3415	3663	80473482	80473222
chr1	9	100	202	0	0	10514	10715	80452504	80452303
chr1	9	95.671	231	8	2	13257	13487	80440199	80439971
chr1	9	99.034	207	0	2	47644	47849	80480357	80480152
chr1	9	95.982	224	9	0	47920	48143	113251956	113252179
chr1	9	100	195	0	0	1222	1416	80475280	80475086
chr1	9	89.583	288	24	3	36548	36834	119936727	119937009
chr1	9	98.049	205	4	0	47956	48160	111442442	111442238
chr1	9	85.333	375	20	9	22311	22650	12363631	12364005
chr1	9	92.278	259	0	1	14731	14989	80437467	80437229
chr1	9	94.667	225	11	1	12426	12650	80446728	80446505
chr1	9	100	188	0	0	47956	48143	111423738	111423925
chr1	9	91.373	255	21	1	9379	9632	112258608	112258354
chr1	9	97.938	194	0	4	95	284	80476312	80476119
chr1	9	97.872	188	4	0	47956	48143	111414790	111414977
chr1	9	94.686	207	10	1	14515	14721	80436834	80436629
chr1	9	100	171	0	0	11860	12030	80450814	80450644
chr1	9	100	171	0	0	2940	3110	80468682	80468512
chr1	9	88.803	259	18	4	22059	22316	119853326	119853574
chr1	9	95.288	191	9	0	10349	10539	80451411	80451221
chr1	9	98.817	169	2	0	2692	2860	80474224	80474056
chr1	9	92	225	0	1	2899	3123	80472719	80472513
chr1	9	96.667	180	6	0	44295	44474	80487774	80487595	nad2(trans_splicing)(partical:3.75%)
chr1	9	99.39	164	0	1	11037	11200	80452694	80452532
chr1	9	100	160	0	0	4944	5103	80460242	80460083
chr1	9	95.187	187	9	0	1342	1528	80477514	80477328
chr1	9	94.709	189	10	0	12373	12561	80446250	80446062
chr1	9	98.788	165	1	1	3315	3478	80473710	80473546
chr1	9	98.78	164	0	1	2352	2515	80468497	80468336
chr1	9	98.773	163	1	1	4470	4631	80469203	80469041
chr1	9	91.08	213	15	2	23947	24159	73279444	73279652
chr1	9	96	175	7	0	13398	13572	80446516	80446342
chr1	9	99.367	158	0	1	3144	3301	80472867	80472711
chr1	9	92.04	201	12	3	23946	24142	120437535	120437335
chr1	9	95.402	174	8	0	33028	33201	63210655	63210828
chr1	9	100	148	0	0	3982	4129	80467549	80467402
chr1	9	100	148	0	0	3982	4129	80470600	80470453
chr1	9	100	148	0	0	1342	1489	80477655	80477508
chr1	9	100	148	0	0	1342	1489	80477796	80477649
chr1	9	100	148	0	0	1342	1489	80478078	80477931
chr1	9	99.333	150	1	0	12675	12824	80443332	80443183
chr1	9	88.333	240	8	2	39611	39830	56684949	56684710
chr1	9	99.324	148	1	0	1342	1489	80477937	80477790
chr1	9	100	144	0	0	5615	5758	80461789	80461646	trnF-GAA(partical:87.67%)
chr1	9	98.675	151	0	2	3093	3242	80472499	80472350
chr1	9	93.785	177	9	2	16274	16448	80438481	80438305
chr1	9	99.315	146	1	0	45596	45741	80489249	80489104	nad2(trans_splicing)(partical:3.04%)
chr1	9	100	142	0	0	47849	47990	91365111	91364970
chr1	9	93.75	176	8	1	11334	11509	80451162	80450990
chr1	9	92.857	182	7	1	5115	5290	1090059	1090240
chr1	9	98.639	147	1	1	2644	2789	80466230	80466084
chr1	9	100	140	0	0	3469	3608	80475095	80474956
chr1	9	96.203	158	4	2	32522	32678	26726967	26727123
chr1	9	96.774	155	4	1	710	863	80475575	80475421
chr1	9	97.333	150	4	0	3093	3242	80471480	80471331
chr1	9	99.291	141	0	1	12453	12592	80445234	80445094
chr1	9	92.265	181	10	2	47920	48100	113251435	113251611
chr1	9	100	135	0	0	4497	4631	80471878	80471744
chr1	9	89.447	199	20	1	36831	37028	120255417	120255615
chr1	9	99.265	136	1	0	2348	2483	80467070	80466935
chr1	9	100	133	0	0	3774	3906	80468351	80468219
chr1	9	100	132	0	0	2352	2483	80468187	80468056
chr1	9	99.259	135	1	0	4497	4631	80470164	80470030
chr1	9	100	132	0	0	2352	2483	80471197	80471066
chr1	9	100	126	0	0	46719	46844	80486089	80485964	nad2(trans_splicing)(partical:2.35%)
chr1	9	99.225	129	0	1	13564	13692	80446017	80445890
chr1	9	99.206	126	0	1	17285	17409	80434940	80434815
chr1	9	99.2	125	1	0	45596	45720	80486958	80486834	nad2(trans_splicing)(partical:2.60%)
chr1	9	99.2	125	1	0	45596	45720	80489008	80488884	nad2(trans_splicing)(partical:2.60%)
chr1	9	99.2	125	1	0	45596	45720	80489712	80489588	nad2(trans_splicing)(partical:2.60%)
chr1	9	92.593	162	3	1	5255	5407	26734514	26734675
chr1	9	100	120	0	0	45208	45327	80486842	80486723	nad2(trans_splicing)(partical:2.50%)
chr1	9	100	120	0	0	45208	45327	80488892	80488773	nad2(trans_splicing)(partical:2.50%)
chr1	9	88.525	183	19	2	17113	17294	1111217	1111398	trnL-TAG
chr1	9	89.56	182	5	2	5115	5290	1089473	1089646
chr1	9	91.071	168	3	5	5825	5991	80460416	80460260
chr1	9	100	117	0	0	2899	3015	80468865	80468749
chr1	9	100	116	0	0	88	203	80479923	80479808
chr1	9	96.899	129	1	3	15593	15721	80436039	80435914
chr1	9	98.361	122	0	2	11678	11797	80447603	80447482
chr1	9	98.333	120	2	0	45208	45327	80489596	80489477	nad2(trans_splicing)(partical:2.50%)
chr1	9	90.798	163	6	1	5255	5408	26736025	26736187
chr1	9	100	112	0	0	17463	17574	80433088	80432977
chr1	9	100	112	0	0	17463	17574	80434147	80434036
chr1	9	100	112	0	0	17463	17574	80435235	80435124
chr1	9	100	112	0	0	17463	17574	80435559	80435448
chr1	9	100	112	0	0	2100	2211	80475944	80475833
chr1	9	99.13	115	1	0	2203	2317	80476497	80476383
chr1	9	100	110	0	0	4711	4820	80460069	80459960
chr1	9	91.216	148	13	0	4079	4226	7802381	7802234
chr1	9	91.333	150	10	3	6365	6513	58065727	58065874	trnS-TGA(partical:38.80%)
chr1	9	91.333	150	10	3	6365	6513	58068267	58068414	trnS-TGA(partical:38.80%)
chr1	9	95.276	127	6	0	17456	17582	80434044	80433918
chr1	9	90.789	152	10	3	12675	12824	80447273	80447124
chr1	9	100	108	0	0	2772	2879	80466759	80466652
chr1	9	100	107	0	0	13482	13588	80442703	80442597
chr1	9	90.26	154	11	2	36539	36689	119935520	119935672
chr1	9	99.091	110	0	1	16384	16492	80436618	80436509
chr1	9	99.091	110	0	1	12453	12561	80445808	80445699
chr1	9	99.091	110	0	1	12453	12561	80446351	80446242
chr1	9	99.091	110	0	1	12453	12561	80446910	80446801
chr1	9	100	106	0	0	2498	2603	80467246	80467141
chr1	9	100	106	0	0	2498	2603	80470297	80470192
chr1	9	100	106	0	0	47479	47584	80479585	80479480
chr1	9	99.074	108	1	0	15916	16023	80435922	80435815
chr1	9	95.902	122	0	1	5183	5304	80460985	80460869
chr1	9	85.946	185	18	4	1478	1654	84291864	84291680
chr1	9	100	102	0	0	4841	4942	80460874	80460773
chr1	9	99.048	105	0	1	5257	5361	80461884	80461781
chr1	9	100	101	0	0	47839	47939	80480615	80480515
chr1	9	100	100	0	0	95	194	80478796	80478697
chr1	9	85.405	185	19	4	1478	1654	84292343	84292159
chr1	9	96.46	113	0	3	14701	14810	80438580	80438469
chr1	9	100	98	0	0	16483	16580	80436478	80436381
chr1	9	100	98	0	0	16483	16580	80437032	80436935
chr1	9	100	98	0	0	14350	14447	80438802	80438705
chr1	9	100	98	0	0	3335	3432	80467865	80467768
chr1	9	94.828	116	6	0	1463	1578	122835407	122835522
chr1	9	94.828	116	6	0	1463	1578	122836326	122836441
chr1	9	92.248	129	6	4	12881	13006	26726984	26726857
chr1	9	100	97	0	0	9536	9632	80452785	80452689
chr1	9	84.536	194	17	8	3007	3193	80474440	80474253
chr1	9	100	97	0	0	44649	44745	80485490	80485394	nad2(trans_splicing)(partical:2.02%)
chr1	9	100	96	0	0	3839	3934	80466873	80466778
chr1	9	100	95	0	0	13924	14018	80441978	80441884
chr1	9	100	95	0	0	13924	14018	80442085	80441991
chr1	9	100	95	0	0	13924	14018	80443136	80443042
chr1	9	100	95	0	0	13257	13351	80443442	80443348
chr1	9	100	95	0	0	13924	14018	80443620	80443526
chr1	9	100	95	0	0	13924	14018	80443727	80443633
chr1	9	100	95	0	0	13924	14018	80447077	80446983
chr1	9	100	94	0	0	12341	12434	80445102	80445009
chr1	9	100	94	0	0	12373	12466	80446809	80446716
chr1	9	100	94	0	0	88	181	80478881	80478788
chr1	9	98.98	98	0	1	47753	47849	80483747	80483650
chr1	9	93.966	116	6	1	1463	1578	122753355	122753469
chr1	9	100	93	0	0	10163	10255	80449970	80449878
chr1	9	100	93	0	0	10163	10255	80454118	80454026
chr1	9	97.98	99	1	1	2692	2789	80466321	80466223
chr1	9	98.947	95	1	0	45517	45611	80488419	80488325	nad2(trans_splicing)(partical:1.98%)
chr1	9	85.366	164	24	0	36185	36348	119935089	119935252
chr1	9	100	91	0	0	13482	13572	80446991	80446901
chr1	9	98.947	95	0	1	12454	12547	80450931	80450837
chr1	9	100	91	0	0	2692	2782	80467629	80467539
chr1	9	100	91	0	0	2692	2782	80470680	80470590
chr1	9	97.059	102	0	3	232	330	80477323	80477222
chr1	9	94.495	109	5	1	5708	5816	58064561	58064668	trnF-GAA(partical:82.19%)
chr1	9	100	90	0	0	3519	3608	80469409	80469320
chr1	9	98.936	94	0	1	3101	3193	80474811	80474718
chr1	9	89.286	140	6	1	5659	5789	111465993	111466132	trnF-GAA
chr1	9	91.803	122	4	1	5115	5230	1053897	1053776
chr1	9	83.085	201	14	12	4297	4495	80461622	80461440
chr1	9	100	89	0	0	4041	4129	80466537	80466449
chr1	9	100	89	0	0	4041	4129	80469650	80469562
chr1	9	100	89	0	0	2100	2188	80476064	80475976
chr1	9	100	89	0	0	93	181	80476392	80476304
chr1	9	100	89	0	0	2100	2188	80477037	80476949
chr1	9	100	88	0	0	16636	16723	80435741	80435654
chr1	9	100	87	0	0	15838	15924	80433940	80433854
chr1	9	100	87	0	0	5218	5304	80462352	80462266
chr1	9	100	87	0	0	2517	2603	80473988	80473902
chr1	9	96.842	95	2	1	3401	3494	901600	901506
chr1	9	98.876	89	0	1	16384	16471	80438235	80438147
chr1	9	100	85	0	0	1766	1850	80477231	80477147
chr1	9	100	84	0	0	3429	3512	80464655	80464572
chr1	9	96.809	94	1	2	1819	1910	80474067	80473974
chr1	9	100	83	0	0	10637	10719	80451235	80451153
chr1	9	98.851	87	0	1	5106	5191	80461409	80461323
chr1	9	100	83	0	0	5222	5304	80463468	80463386
chr1	9	100	83	0	0	2278	2360	80472011	80471929
chr1	9	100	83	0	0	1407	1489	80473555	80473473
chr1	9	100	83	0	0	43929	44011	80487055	80486973	nad2(trans_splicing)(partical:1.73%)
chr1	9	100	83	0	0	43929	44011	80489809	80489727	nad2(trans_splicing)(partical:1.73%)
chr1	9	100	82	0	0	10638	10719	80452311	80452230
chr1	9	100	82	0	0	6129	6210	80461305	80461224	trnS-TGA(partical:16.67%)
chr1	9	98.824	85	1	0	5483	5567	80464436	80464352
chr1	9	95.745	94	3	1	13924	14017	80441871	80441779
chr1	9	95.745	94	3	1	13924	14017	80443029	80442937
chr1	9	95.745	94	3	1	13924	14017	80443513	80443421
chr1	9	98.824	85	0	1	5892	5975	80460634	80460550
chr1	9	97.701	87	2	0	3831	3917	80466625	80466539
chr1	9	96.629	89	3	0	17792	17880	1052629	1052717
chr1	9	92.381	105	6	2	17113	17216	1109722	1109825	trnL-TAG(partical:98.75%)
chr1	9	100	79	0	0	15527	15605	80435819	80435741
chr1	9	100	79	0	0	16502	16580	80437904	80437826
chr1	9	100	79	0	0	5610	5688	80462249	80462171
chr1	9	100	79	0	0	44674	44752	80487382	80487304	nad2(trans_splicing)(partical:1.65%)
chr1	9	100	79	0	0	44674	44752	80490136	80490058	nad2(trans_splicing)(partical:1.65%)
chr1	9	100	78	0	0	15792	15869	80436903	80436826
chr1	9	100	78	0	0	43343	43420	80489097	80489020	nad2(trans_splicing)(partical:1.62%)
chr1	9	100	77	0	0	3424	3500	80467410	80467334
chr1	9	100	77	0	0	3424	3500	80470461	80470385
chr1	9	94.681	94	2	3	232	322	80475377	80475284
chr1	9	100	77	0	0	44674	44750	80488236	80488160	nad2(trans_splicing)(partical:1.60%)
chr1	9	90.909	110	2	2	26104	26206	58052116	58052008
chr1	9	100	76	0	0	15149	15224	80440469	80440394
chr1	9	100	76	0	0	2940	3015	80470987	80470912
chr1	9	100	76	0	0	2940	3015	80471594	80471519
chr1	9	98.734	79	1	0	39644	39722	100570023	100569945
chr1	9	98.734	79	1	0	39644	39722	100571213	100571135
chr1	9	97.561	82	0	2	6709	6788	80456415	80456334
chr1	9	100	75	0	0	5217	5291	80463392	80463318
chr1	9	100	74	0	0	5218	5291	80464026	80463953
chr1	9	100	73	0	0	3926	3998	80469014	80468942
chr1	9	100	73	0	0	43348	43420	80487222	80487150	nad2(trans_splicing)(partical:1.52%)
chr1	9	100	73	0	0	43348	43420	80489976	80489904	nad2(trans_splicing)(partical:1.52%)
chr1	9	91.089	101	8	1	4856	4955	92377093	92377193
chr1	9	85.926	135	10	3	19853	19979	97926008	97925875
chr1	9	90.654	107	0	4	26116	26213	13682265	13682370
chr1	9	100	72	0	0	16421	16492	80437237	80437166
chr1	9	100	72	0	0	3519	3590	80464498	80464427
chr1	9	98.667	75	1	0	3049	3123	80474972	80474898
chr1	9	100	72	0	0	1199	1270	80476127	80476056
chr1	9	100	72	0	0	1199	1270	80477100	80477029
chr1	9	97.436	78	1	1	23762	23839	8113446	8113522
chr1	9	81.026	195	12	13	5625	5818	80462785	80462615	trnF-GAA
chr1	9	97.403	77	2	0	3926	4002	80465333	80465257
chr1	9	100	70	0	0	13503	13572	80445294	80445225
chr1	9	100	70	0	0	13503	13572	80445868	80445799
chr1	9	100	70	0	0	46390	46459	80485945	80485876	nad2(trans_splicing)(partical:1.46%)
chr1	9	100	68	0	0	5825	5892	80462424	80462357
chr1	9	100	68	0	0	4239	4306	80465248	80465181
chr1	9	100	68	0	0	3238	3305	80471937	80471870
chr1	9	100	67	0	0	12373	12439	80450984	80450918
chr1	9	98.571	70	0	1	886	954	80476618	80476549
chr1	9	100	65	0	0	4669	4733	80462509	80462445
chr1	9	98.529	68	1	0	3839	3906	80462891	80462824
chr1	9	89.691	97	4	2	23448	23538	58640297	58640201
chr1	9	97.143	70	2	0	5501	5570	80459968	80459899
chr1	9	100	64	0	0	5625	5688	80462733	80462670
chr1	9	100	64	0	0	989	1052	80476552	80476489
chr1	9	100	64	0	0	258	321	80479639	80479576
chr1	9	100	64	0	0	831	894	80479694	80479631
chr1	9	98.507	67	0	1	3235	3301	80470819	80470754
chr1	9	98.485	66	0	1	16384	16448	80437101	80437036
chr1	9	100	62	0	0	12373	12434	80445707	80445646
chr1	9	100	62	0	0	12373	12434	80446070	80446009
chr1	9	98.485	66	0	1	3599	3664	80464178	80464114
chr1	9	100	62	0	0	3230	3291	80467714	80467653
chr1	9	98.485	66	0	1	3227	3291	80470769	80470704
chr1	9	100	62	0	0	3235	3296	80471291	80471230
chr1	9	100	62	0	0	3092	3153	80473907	80473846
chr1	9	95.775	71	1	2	13420	13490	80439461	80439393
chr1	9	100	61	0	0	6392	6452	80460558	80460498	trnS-TGA(partical:15.89%)
chr1	9	98.462	65	0	1	5758	5821	80461069	80461005	trnF-GAA(partical:13.70%)
chr1	9	98.462	65	0	1	5758	5821	80462176	80462112	trnF-GAA(partical:13.70%)
chr1	9	100	61	0	0	3093	3153	80473841	80473781
chr1	9	100	61	0	0	3093	3153	80474862	80474802
chr1	9	98.462	65	0	1	173	236	80475634	80475570
chr1	9	93.506	77	4	1	35308	35384	119264723	119264798
chr1	9	100	60	0	0	4790	4849	80461544	80461485
chr1	9	85.124	121	2	4	5150	5269	80464753	80464648
chr1	9	98.387	62	1	0	3049	3110	80472919	80472858
chr1	9	100	59	0	0	45584	45642	80485884	80485826	nad2(trans_splicing)(partical:1.23%)
chr1	9	100	58	0	0	16636	16693	80434300	80434243
chr1	9	98.387	62	0	1	3599	3660	80464329	80464269
chr1	9	100	58	0	0	5234	5291	80465190	80465133
chr1	9	100	58	0	0	3926	3983	80467913	80467856
chr1	9	98.361	61	1	0	2644	2704	80468947	80468887
chr1	9	100	58	0	0	2644	2701	80473230	80473173
chr1	9	96.825	63	2	0	40229	40291	68247144	68247206
chr1	9	100	57	0	0	43603	43659	80486708	80486652	nad2(trans_splicing)(partical:1.19%)
chr1	9	100	56	0	0	4041	4096	80462938	80462883
chr1	9	100	56	0	0	5483	5538	80463830	80463775
chr1	9	100	56	0	0	3947	4002	80464993	80464938
chr1	9	100	56	0	0	4041	4096	80466920	80466865
chr1	9	100	56	0	0	3093	3148	80469245	80469190
chr1	9	95.455	66	2	1	47644	47708	80478478	80478413
chr1	9	100	55	0	0	2644	2698	80466091	80466037
chr1	9	91.026	78	4	3	3049	3123	80469336	80469259
chr1	9	100	54	0	0	15216	15269	80433142	80433089
chr1	9	100	54	0	0	15216	15269	80433249	80433196
chr1	9	100	54	0	0	15216	15269	80433356	80433303
chr1	9	100	54	0	0	15216	15269	80433828	80433775
chr1	9	100	54	0	0	15216	15269	80434201	80434148
chr1	9	100	54	0	0	16702	16755	80435027	80434974
chr1	9	100	54	0	0	15216	15269	80435072	80435019
chr1	9	100	54	0	0	15216	15269	80435289	80435236
chr1	9	100	54	0	0	15216	15269	80435396	80435343
chr1	9	100	54	0	0	15216	15269	80435613	80435560
chr1	9	100	54	0	0	11334	11387	80451484	80451431
chr1	9	100	54	0	0	3115	3168	80467759	80467706
chr1	9	100	54	0	0	3115	3168	80470916	80470863
chr1	9	100	53	0	0	16440	16492	80437171	80437119
chr1	9	100	53	0	0	16440	16492	80438679	80438627
chr1	9	98.246	57	0	1	5106	5161	80465075	80465019
chr1	9	100	53	0	0	5217	5269	80465115	80465063
chr1	9	100	53	0	0	3101	3153	80473790	80473738
chr1	9	95.161	62	1	2	30716	30776	63065516	63065576
chr1	9	100	52	0	0	4703	4754	80461235	80461184
chr1	9	100	52	0	0	2899	2950	80466001	80465950
chr1	9	100	52	0	0	2899	2950	80466371	80466320
chr1	9	98.214	56	0	1	3134	3189	80466431	80466377
chr1	9	100	52	0	0	2899	2950	80467118	80467067
chr1	9	100	52	0	0	2899	2950	80469484	80469433
chr1	9	98.214	56	0	1	3134	3189	80469544	80469490
chr1	9	100	52	0	0	2899	2950	80469795	80469744
chr1	9	100	52	0	0	2899	2950	80469983	80469932
chr1	9	100	52	0	0	2899	2950	80470868	80470817
chr1	9	96.61	59	1	1	1044	1101	80475841	80475783
chr1	9	98.182	55	1	0	43343	43397	80488155	80488101	nad2(trans_splicing)(partical:1.15%)
chr1	9	98.182	55	1	0	43343	43397	80489376	80489322	nad2(trans_splicing)(partical:1.15%)
chr1	9	98.182	55	1	0	26485	26539	82904554	82904500
chr1	9	98.182	55	1	0	26485	26539	82906735	82906681
chr1	9	100	51	0	0	15107	15157	80433184	80433134
chr1	9	100	51	0	0	15107	15157	80433291	80433241
chr1	9	100	51	0	0	15107	15157	80433398	80433348
chr1	9	100	51	0	0	16873	16923	80433770	80433720
chr1	9	100	51	0	0	15107	15157	80435114	80435064
chr1	9	100	51	0	0	15107	15157	80435331	80435281
chr1	9	100	51	0	0	15107	15157	80435438	80435388
chr1	9	100	51	0	0	15107	15157	80435655	80435605
chr1	9	98.182	55	0	1	16394	16448	80438303	80438250
chr1	9	98.182	55	0	1	16394	16448	80438614	80438561
chr1	9	100	50	0	0	5065	5114	1089874	1089923
chr1	9	100	50	0	0	15108	15157	80434242	80434193
chr1	9	100	50	0	0	15149	15198	80438842	80438793
chr1	9	86.747	83	11	0	35336	35418	114276304	114276386
chr1	9	100	49	0	0	14472	14520	80436943	80436895
chr1	9	100	49	0	0	14472	14520	80437834	80437786
chr1	9	94.915	59	1	1	10246	10304	80452541	80452485
chr1	9	98.113	53	0	1	5217	5269	80460683	80460632
chr1	9	98.077	52	1	0	2899	2950	80471340	80471289
chr1	9	100	49	0	0	1520	1568	80475675	80475627
chr1	9	100	49	0	0	1222	1270	80475984	80475936
chr1	9	100	49	0	0	48164	48212	80479746	80479698
chr1	9	100	49	0	0	48164	48212	80479784	80479736
chr1	9	100	49	0	0	48164	48212	80480406	80480358
chr1	9	100	49	0	0	48164	48212	80480444	80480396
chr1	9	100	49	0	0	48164	48212	80480482	80480434
chr1	9	98.077	52	0	1	11334	11385	80452239	80452189
chr1	9	100	48	0	0	1481	1528	80475429	80475382
chr1	9	100	47	0	0	17020	17066	80434982	80434936
chr1	9	100	47	0	0	10669	10715	80450636	80450590
chr1	9	98.039	51	0	1	3738	3787	80464540	80464490
chr1	9	98.039	51	0	1	3738	3787	80467326	80467276
chr1	9	98.039	51	0	1	3738	3787	80470377	80470327
chr1	9	100	46	0	0	10296	10341	80452821	80452776
chr1	9	97.959	49	1	0	3049	3097	80474480	80474432
chr1	9	98	50	0	1	44702	44750	80487308	80487259	nad2(trans_splicing)(partical:1.02%)
chr1	9	98	50	0	1	44702	44750	80489300	80489251	nad2(trans_splicing)(partical:1.02%)
chr1	9	98	50	0	1	44702	44750	80490062	80490013	nad2(trans_splicing)(partical:1.02%)
chr1	9	100	45	0	0	12639	12683	80444086	80444042
chr1	9	97.959	49	0	1	11985	12032	80444156	80444108
chr1	9	97.959	49	0	1	11985	12032	80444192	80444144
chr1	9	100	45	0	0	5825	5869	80462017	80461973
chr1	9	100	45	0	0	45731	45775	80487152	80487108	nad2(trans_splicing)(partical:0.94%)
chr1	9	100	45	0	0	45731	45775	80489906	80489862	nad2(trans_splicing)(partical:0.94%)
chr1	9	97.917	48	1	0	30758	30805	98448028	98448075
chr1	9	97.917	48	1	0	30758	30805	98449934	98449981
chr1	9	97.917	48	0	1	17833	17880	1052791	1052837
chr1	9	100	44	0	0	13889	13932	80445903	80445860
chr1	9	100	44	0	0	5826	5869	80461930	80461887
chr1	9	97.917	48	0	1	5257	5304	80461970	80461924
chr1	9	96	50	2	0	3896	3945	80463302	80463253
chr1	9	96	50	2	0	3896	3945	80465954	80465905
chr1	9	94.545	55	0	2	3738	3789	80467283	80467229
chr1	9	94.545	55	0	2	3738	3789	80470334	80470280
chr1	9	100	43	0	0	15115	15157	80433862	80433820
chr1	9	100	43	0	0	11500	11542	80450846	80450804
chr1	9	100	43	0	0	48170	48212	80479816	80479774
chr1	9	100	43	0	0	48170	48212	80480514	80480472
chr1	9	95.833	48	2	0	3898	3945	80463675	80463628
chr1	9	100	42	0	0	4088	4129	80468002	80467961
chr1	9	100	42	0	0	1897	1938	80474261	80474220
chr1	9	97.778	45	1	0	36352	36396	119937232	119937276
chr1	9	97.778	45	0	1	13889	13932	80441379	80441335
chr1	9	100	40	0	0	3489	3528	80464571	80464532
chr1	9	100	40	0	0	44674	44713	80487085	80487046	nad2(trans_splicing)(partical:0.83%)
chr1	9	100	40	0	0	44674	44713	80489839	80489800	nad2(trans_splicing)(partical:0.83%)
chr1	9	100	39	0	0	13371	13409	80444113	80444075
chr1	9	100	39	0	0	3896	3934	80463649	80463611
chr1	9	100	39	0	0	3896	3934	80468064	80468026
chr1	9	100	39	0	0	3896	3934	80469936	80469898
chr1	9	100	39	0	0	3896	3934	80471074	80471036
chr1	9	100	39	0	0	3115	3153	80471523	80471485
chr1	9	100	39	0	0	1044	1082	80475705	80475667
chr1	9	100	39	0	0	3898	3936	91454629	91454591
chr1	9	100	38	0	0	12787	12824	80444050	80444013
chr1	9	100	38	0	0	4696	4733	80462050	80462013
chr1	9	95.556	45	1	1	5183	5226	80462092	80462048
chr1	9	100	38	0	0	5183	5220	80463911	80463874
chr1	9	100	38	0	0	4812	4849	80464874	80464837
chr1	9	100	38	0	0	44531	44568	80488748	80488711	nad2(trans_splicing)(partical:0.79%)
chr1	9	100	38	0	0	44531	44568	80489452	80489415	nad2(trans_splicing)(partical:0.79%)
chr1	9	100	37	0	0	5183	5219	80459162	80459126
chr1	9	100	37	0	0	5450	5486	80463254	80463218
chr1	9	100	37	0	0	3898	3934	80464075	80464039
chr1	9	100	37	0	0	3898	3934	80464245	80464209
chr1	9	100	37	0	0	3898	3934	80464840	80464804
chr1	9	100	37	0	0	3896	3932	80465926	80465890
chr1	9	100	37	0	0	3898	3934	80471717	80471681
chr1	9	97.5	40	1	0	24291	24330	122753590	122753551
chr1	9	97.5	40	1	0	24291	24330	122835644	122835605
chr1	9	97.5	40	1	0	24291	24330	122836563	122836524
chr1	9	100	36	0	0	15189	15224	80440496	80440461
chr1	9	81.443	97	4	10	5529	5623	80460782	80460698
chr1	9	100	36	0	0	5723	5758	80461183	80461148	trnF-GAA(partical:49.32%)
chr1	9	100	36	0	0	6200	6235	80461331	80461296	trnS-TGA(partical:9.38%)
chr1	9	100	36	0	0	5234	5269	80461432	80461397
chr1	9	97.436	39	1	0	4841	4879	80462831	80462793
chr1	9	100	36	0	0	5234	5269	80463113	80463078
chr1	9	100	36	0	0	3101	3136	80463210	80463175
chr1	9	100	36	0	0	5234	5269	80463754	80463719
chr1	9	97.5	40	0	1	4639	4678	80464125	80464087
chr1	9	100	36	0	0	3424	3459	80466457	80466422
chr1	9	100	36	0	0	3424	3459	80467969	80467934
chr1	9	100	36	0	0	3424	3459	80469570	80469535
chr1	9	97.5	40	0	1	46773	46811	80483607	80483568	nad2(trans_splicing)(partical:0.81%)
chr1	9	100	36	0	0	44559	44594	80487407	80487372	nad2(trans_splicing)(partical:0.75%)
chr1	9	100	36	0	0	44559	44594	80488261	80488226	nad2(trans_splicing)(partical:0.75%)
chr1	9	100	36	0	0	44559	44594	80490161	80490126	nad2(trans_splicing)(partical:0.75%)
chr1	9	95.122	41	2	0	45727	45767	33646243	33646203	nad2(trans_splicing)(partical:0.85%)
chr1	9	95.122	41	2	0	45727	45767	33646445	33646405	nad2(trans_splicing)(partical:0.85%)
chr1	9	95.122	41	2	0	45727	45767	33652099	33652059	nad2(trans_splicing)(partical:0.85%)
chr1	9	95.122	41	2	0	45727	45767	33653163	33653123	nad2(trans_splicing)(partical:0.85%)
chr1	9	91.667	48	3	1	13232	13278	80439409	80439362
chr1	9	91.667	48	3	1	13232	13278	80442146	80442099
chr1	9	91.667	48	3	1	13232	13278	80442743	80442696
chr1	9	91.667	48	3	1	13232	13278	80443788	80443741
chr1	9	97.368	38	1	0	4842	4879	80461120	80461083
chr1	9	93.478	46	0	3	2871	2915	80467661	80467618
chr1	9	100	35	0	0	3089	3123	80468757	80468723
chr1	9	100	35	0	0	3089	3123	80470036	80470002
chr1	9	93.478	46	0	3	2871	2915	80470712	80470669
chr1	9	97.436	39	0	1	46773	46810	80483396	80483358	nad2(trans_splicing)(partical:0.79%)
chr1	9	100	35	0	0	45896	45930	80485973	80485939	nad2(trans_splicing)(partical:0.73%)
chr1	1	93.036	5399	266	27	32290	37611	127649582	127644217
chr1	1	92.375	5456	316	33	26200	31575	127655535	127650100
chr1	1	93.825	4664	250	21	28457	33096	121875901	121871252
chr1	1	94.141	3038	153	9	27641	30665	121878909	121875884
chr1	1	85.83	3691	303	66	19153	22650	127506503	127510166	trnR-TCT
chr1	1	85.104	3699	330	76	19153	22650	127491427	127495105	trnR-TCT
chr1	1	85.912	3329	257	70	19152	22305	127584028	127580737	trnR-TCT
chr1	1	93.191	1924	113	6	28487	30394	127709848	127711769
chr1	1	86.914	1941	165	30	15922	17810	128199695	128197792	trnL-TAG
chr1	1	95.159	1322	51	6	31970	33281	121871258	121869940
chr1	1	87.073	1462	129	26	8007	9422	140934445	140935892	trnS-GGA
chr1	1	89.869	1224	83	10	15922	17109	127513293	127512075
chr1	1	89.052	1224	91	12	15922	17109	127514686	127513470
chr1	1	93.313	972	44	6	11363	12319	133727523	133728488
chr1	1	88.006	1234	91	26	15922	17117	127498225	127497011
chr1	1	89.189	1073	76	29	6365	7416	127482215	127483268	trnS-TGA(partical:43.23%);trnT-TGT
chr1	1	89.028	1039	89	10	11866	12889	115566562	115567590
chr1	1	89.368	997	88	7	11375	12356	115569050	115570043
chr1	1	84.858	1301	89	36	22639	23880	127580524	127579273
chr1	1	88.933	1012	64	13	24572	25537	127578725	127577716
chr1	1	89.801	853	63	7	15922	16755	127712613	127711766
chr1	1	84.265	1163	85	32	22640	23734	127510217	127511349
chr1	1	82.988	1158	116	35	22640	23734	127495156	127496295
chr1	1	89.348	751	52	10	9823	10546	140933700	140934449
chr1	1	97.015	536	15	1	31591	32126	127650112	127649578
chr1	1	90.497	684	57	4	12351	13034	115571882	115572557
chr1	1	88.152	709	61	3	9372	10057	140933511	140932803
chr1	1	91.034	580	36	12	6371	6936	127481446	127482023	trnS-TGA(partical:41.67%)
chr1	1	92.293	519	39	1	11625	12143	115568383	115568900
chr1	1	88.963	598	58	4	12633	13230	115573772	115574361
chr1	1	89.304	589	55	2	12642	13230	115586731	115587311
chr1	1	91.255	526	39	3	17119	17639	127512014	127511491	trnL-TAG
chr1	1	90.323	527	43	4	12508	13034	115570446	115570964
chr1	1	90.323	527	43	4	17119	17639	127496961	127496437	trnL-TAG
chr1	1	87.434	565	56	8	11993	12543	115585765	115586328
chr1	1	93.144	423	27	2	11722	12143	115571017	115571438
chr1	1	89.749	478	40	7	17862	18334	127640653	127641126
chr1	1	88.057	494	41	9	10085	10561	140932804	140932312
chr1	1	87.395	476	25	6	17862	18302	126865664	126865189
chr1	1	90.451	377	28	6	30461	30834	135461468	135461097
chr1	1	83.187	571	52	13	23947	24508	127579269	127578734
chr1	1	93.226	310	21	0	7554	7863	172543022	172543331
chr1	1	93.289	298	20	0	33401	33698	65015918	65016215
chr1	1	92.409	303	23	0	33415	33717	120300787	120301089
chr1	1	89.474	342	35	1	12889	13230	115572577	115572917
chr1	1	85.151	431	51	5	5942	6359	94623443	94623013	trnS-TGA(partical:55.47%)
chr1	1	93.151	292	13	1	12584	12875	71305724	71306008
chr1	1	81.853	529	54	26	18813	19318	76687824	76688333
chr1	1	78.425	635	100	18	2042	2649	26585606	26586230
chr1	1	84.887	397	32	13	25831	26207	127656019	127655631
chr1	1	83.942	411	42	6	21531	21924	3586485	3586888
chr1	1	97.778	180	4	0	2026	2205	157589670	157589849
chr1	1	96.667	180	6	0	2026	2205	157590034	157590213
chr1	1	94.624	186	9	1	23142	23326	45229745	45229560
chr1	1	96.552	174	5	1	34646	34818	59814534	59814361
chr1	1	93.75	192	9	2	11178	11367	133708386	133708576
chr1	1	94.054	185	11	0	4221	4405	59821042	59820858
chr1	1	93.194	191	12	1	31712	31901	60444737	60444927
chr1	1	95.429	175	5	2	20707	20881	6439180	6439351
chr1	1	92.67	191	13	1	31712	31901	60449478	60449668
chr1	1	81.214	346	50	5	5942	6272	94624429	94624084	trnS-TGA(partical:32.81%)
chr1	1	86.561	253	18	9	18845	19089	127584269	127584025
chr1	1	98.639	147	2	0	2748	2894	137531819	137531673
chr1	1	85.714	266	13	6	22967	23209	59824338	59824075
chr1	1	88.263	213	21	2	23670	23880	67122524	67122734
chr1	1	95.455	154	6	1	37462	37615	59821336	59821488
chr1	1	92.262	168	13	0	47976	48143	207036168	207036001
chr1	1	90.608	181	8	1	27176	27347	59805222	59805042
chr1	1	90.96	177	9	3	20611	20782	62252885	62252711
chr1	1	90.341	176	16	1	1235	1410	193043727	193043901
chr1	1	88.119	202	10	3	20812	20999	186275756	186275555
chr1	1	93.836	146	9	0	43494	43639	107798105	107797960	nad2(trans_splicing)(partical:3.04%)
chr1	1	96.923	130	4	0	35210	35339	59819225	59819354
chr1	1	95.588	136	6	0	32262	32397	67415967	67416102
chr1	1	86.058	208	20	5	11925	12130	135452351	135452151
chr1	1	94.928	138	3	3	46672	46809	96968108	96968241	nad2(trans_splicing)(partical:2.88%)
chr1	1	93.525	139	9	0	13052	13190	59810806	59810668
chr1	1	94.118	136	8	0	21247	21382	59820294	59820159
chr1	1	99.083	109	1	0	43327	43435	71213462	71213354	nad2(trans_splicing)(partical:2.27%)
chr1	1	96.61	118	4	0	27912	28029	137532381	137532264
chr1	1	93.233	133	8	1	35080	35212	59821281	59821150
chr1	1	95.2	125	1	1	20600	20719	132834416	132834292
chr1	1	98.165	109	2	0	43327	43435	71148288	71148180	nad2(trans_splicing)(partical:2.27%)
chr1	1	95.69	116	5	0	7572	7687	59823474	59823589
chr1	1	97.297	111	1	2	43327	43435	71208881	71208771	nad2(trans_splicing)(partical:2.27%)
chr1	1	89.333	150	15	1	30502	30651	135461480	135461628
chr1	1	92.969	128	8	1	1136	1262	89683375	89683248
chr1	1	92.969	128	8	1	1136	1262	89685230	89685103
chr1	1	99.02	102	0	1	1810	1911	45229564	45229464
chr1	1	94.915	118	3	3	20237	20354	59809140	59809254	trnR-TCT
chr1	1	98.077	104	2	0	30112	30215	59823760	59823863
chr1	1	95.495	111	5	0	4009	4119	59808205	59808315
chr1	1	98.039	102	1	1	12547	12648	59808162	59808062
chr1	1	98	100	2	0	36507	36606	59827955	59828054
chr1	1	94.643	112	6	0	6227	6338	59828162	59828051	trnS-TGA(partical:29.17%)
chr1	1	87.578	161	5	6	48061	48212	28891803	28891649
chr1	1	90.977	133	4	1	29885	30009	59828281	59828413
chr1	1	90.909	132	6	1	25575	25700	124314443	124314574
chr1	1	94.545	110	6	0	13052	13161	59811834	59811725
chr1	1	96.154	104	4	0	17113	17216	59817521	59817624	trnL-TAG(partical:98.75%)
chr1	1	88.194	144	15	2	19937	20078	135451644	135451787
chr1	1	91.803	122	8	2	11519	11638	115578106	115578227
chr1	1	93.694	111	6	1	13154	13264	59809735	59809844
chr1	1	96.04	101	3	1	27912	28012	137525174	137525075
chr1	1	92.793	111	6	2	13052	13161	59812861	59812752
chr1	1	96.774	93	3	0	31116	31208	59803210	59803302
chr1	1	95.789	95	4	0	17036	17130	121625787	121625693
chr1	1	97.727	88	2	0	27587	27674	2726362	2726275
chr1	1	98.837	86	0	1	2809	2894	137529277	137529193
chr1	1	97.753	89	0	2	31807	31895	148029831	148029917
chr1	1	93.939	99	6	0	26264	26362	59828930	59828832
chr1	1	98.81	84	1	0	28394	28477	132834499	132834416
chr1	1	96.591	88	3	0	27587	27674	2727635	2727548
chr1	1	95.604	91	4	0	17790	17880	127640382	127640472
chr1	1	93.814	97	6	0	17034	17130	207026010	207025914
chr1	1	93.137	102	2	1	22254	22350	53324833	53324732
chr1	1	94.624	93	5	0	12307	12399	59807150	59807058
chr1	1	93.75	96	5	1	29431	29525	59822038	59822133
chr1	1	93.684	95	6	0	31712	31806	60447873	60447967
chr1	1	91.509	106	5	3	48077	48181	75620829	75620931
chr1	1	93.684	95	6	0	17036	17130	121667169	121667075
chr1	1	87.903	124	9	1	25644	25761	59822375	59822252
chr1	1	94.505	91	5	0	17790	17880	126865935	126865845
chr1	1	94.505	91	5	0	17790	17880	127639458	127639548
chr1	1	97.561	82	1	1	23697	23777	15620652	15620571
chr1	1	94.382	89	4	1	32282	32370	59818518	59818431
chr1	1	98.667	75	1	0	35046	35120	2726911	2726837
chr1	1	98.667	75	1	0	35046	35120	2734127	2734053
chr1	1	98.667	75	1	0	35046	35120	2736146	2736072
chr1	1	97.436	78	2	0	14012	14089	59802358	59802435
chr1	1	97.436	78	2	0	34317	34394	59803853	59803776
chr1	1	97.403	77	2	0	36334	36410	59801769	59801845
chr1	1	95	80	4	0	31969	32048	59825536	59825457
chr1	1	97.297	74	2	0	13044	13117	59828591	59828518
chr1	1	97.297	74	2	0	5694	5767	71212400	71212473	trnF-GAA
chr1	1	97.297	74	2	0	5694	5767	71213112	71213185	trnF-GAA
chr1	1	95	80	3	1	22178	22256	39458884	39458963
chr1	1	96.104	77	2	1	18310	18386	59827713	59827638
chr1	1	96	75	3	0	35046	35120	2728184	2728110
chr1	1	96.053	76	1	1	6612	6685	59800101	59800176
chr1	1	100	65	0	0	146	210	39460034	39460098
chr1	1	100	65	0	0	146	210	39461646	39461710
chr1	1	97.183	71	2	0	4440	4510	59811210	59811280
chr1	1	97.183	71	2	0	4440	4510	59813265	59813335
chr1	1	95.89	73	3	0	22184	22256	39460503	39460575
chr1	1	97.143	70	2	0	12599	12668	59807993	59808062
chr1	1	92.683	82	6	0	29115	29196	135459301	135459220
chr1	1	92.593	81	6	0	4297	4377	59823208	59823288
chr1	1	95.775	71	3	0	4440	4510	59812237	59812307
chr1	1	98.438	64	1	0	3771	3834	59826120	59826057
chr1	1	98.438	64	1	0	36837	36900	59829459	59829396
chr1	1	94.595	74	3	1	38454	38527	116057777	116057849
chr1	1	94.366	71	4	0	24630	24700	59809510	59809580
chr1	1	94.203	69	4	0	5988	6056	59806218	59806286
chr1	1	90.244	82	6	2	29115	29196	135458261	135458182
chr1	1	94.118	68	4	0	27729	27796	59817169	59817236
chr1	1	100	56	0	0	44057	44112	63514421	63514476	nad2(trans_splicing)(partical:1.17%)
chr1	1	92.754	69	5	0	31437	31505	59827827	59827895
chr1	1	100	53	0	0	32909	32961	59825107	59825159
chr1	1	92.537	67	5	0	41824	41890	20067328	20067262
chr1	1	96.552	58	2	0	37559	37616	59833134	59833191
chr1	1	96.552	58	2	0	14864	14921	164697676	164697619
chr1	1	96.552	58	2	0	14864	14921	164698641	164698584
chr1	1	91.304	69	5	1	17932	17999	59819155	59819223
chr1	1	100	50	0	0	18762	18811	76687771	76687722
chr1	1	100	50	0	0	9827	9876	206950421	206950470
chr1	1	100	50	0	0	9827	9876	206952439	206952488
chr1	1	100	50	0	0	9827	9876	206954457	206954506
chr1	1	96.364	55	2	0	10868	10922	59803114	59803060
chr1	1	100	47	0	0	30623	30669	2727927	2727973
chr1	1	100	47	0	0	48006	48052	39461899	39461853
chr1	1	98	50	1	0	15934	15983	59805788	59805739
chr1	1	97.917	48	1	0	10922	10969	59802669	59802622
chr1	1	97.872	47	1	0	30623	30669	2726654	2726700
chr1	1	97.872	47	1	0	30623	30669	2733867	2733913
chr1	1	97.872	47	1	0	30623	30669	2735886	2735932
chr1	1	97.826	46	0	1	10700	10744	56693518	56693473
chr1	1	95.745	47	2	0	22677	22723	59837917	59837871
chr1	1	97.674	43	1	0	32596	32638	59829500	59829458
chr1	1	100	40	0	0	3898	3937	207009894	207009933
chr1	1	100	38	0	0	34499	34536	59836499	59836536
chr1	1	100	38	0	0	34499	34536	59837636	59837673
chr1	1	100	37	0	0	8141	8177	59809007	59809043
chr1	1	100	36	0	0	14144	14179	59803641	59803676
chr1	1	97.436	39	1	0	16225	16263	59819554	59819592
chr1	1	97.436	39	1	0	10345	10383	59835401	59835363
chr1	1	100	35	0	0	24962	24996	59836500	59836466
chr1	1	100	35	0	0	24962	24996	59837637	59837603
chr1	1	100	35	0	0	27088	27122	59839099	59839065
chr1	1	100	35	0	0	34655	34689	71214994	71214960
chr1	11860	90.675	5898	413	40	26199	32018	7754	1916
chr1	11860	86.123	2378	179	39	23946	26213	11965	9629
chr1	11860	84.404	1308	107	36	22637	23880	13242	11968
chr1	11860	85.675	1089	84	23	25189	26211	8931	7849
chr1	11860	85.318	613	50	12	26200	26772	9533	8921
chr1	11860	89.764	254	17	6	22382	22629	13568	13318
chr1	10091	96.042	4649	103	20	33014	37611	18309	22927
chr1	10091	90.582	3950	276	30	26200	30077	8895	12820
chr1	10091	92.199	3269	222	13	28773	32022	12815	16069
chr1	10091	88.618	2091	147	22	20622	22629	3013	5095
chr1	10091	88.715	1914	115	22	24394	26209	6889	8799
chr1	10091	84.335	1315	122	36	22632	23880	5172	6468
chr1	10091	86.23	443	40	9	23943	24376	6468	6898
chr1	10091	95	100	3	1	30705	30804	16465	16562
chr1	10091	96.739	92	3	0	31817	31908	17936	18027
chr1	10091	97.333	75	2	0	30709	30783	16718	16792
chr1	10091	95.312	64	3	0	31817	31880	17664	17727
chr1	15995	92.132	5211	314	69	28096	33281	7780	2641
chr1	11549	92.045	5066	322	24	26200	31195	17177	12123
chr1	11549	86.214	2372	175	48	23946	26210	19599	17273
chr1	11549	89.549	1617	105	12	21072	22629	22566	20955
chr1	11549	85.775	1181	93	29	22763	23880	20770	19602
chr1	11549	97.143	70	2	0	30528	30597	10434	10365
chr1	10	98.625	3927	52	2	93	4018	43404819	43408744
chr1	10	97.937	2812	44	7	28907	31707	16199467	16196659
chr1	10	97.299	2777	42	6	7753	10507	43402593	43399828	trnS-GGA
chr1	10	96.825	2520	73	6	10301	12819	43399825	43397312
chr1	10	97.402	2425	31	7	27761	30177	16201861	16199461
chr1	10	97.01	2207	30	7	37678	39857	43414583	43412386
chr1	10	97.464	1853	46	1	30234	32086	13082998	13081147
chr1	10	95.03	1851	70	4	39326	41157	43412396	43410549
chr1	10	94.903	1805	60	7	40738	42518	43410538	43408742	nad2(trans_splicing)(partical:10.15%);trnY-GTA
chr1	10	93.706	1716	88	4	12387	14090	25439856	25438149
chr1	10	100	1345	0	0	34710	36054	43420979	43419635
chr1	10	98.264	1267	17	3	26030	27291	16203484	16202218
chr1	10	92.498	1213	67	12	43619	44814	43416838	43418043	nad2(trans_splicing)(partical:24.92%)
chr1	10	96.799	1031	21	5	7099	8120	43403902	43402875	trnT-TGT
chr1	10	96.813	1004	27	1	44947	45945	43418263	43419266	nad2(trans_splicing)(partical:20.81%)
chr1	10	92.491	1132	63	13	7482	8605	88738318	88737201	trnS-GGA
chr1	10	95.522	938	31	2	45208	46134	43421427	43422364	nad2(trans_splicing)(partical:19.31%)
chr1	10	90.601	1149	62	10	8836	9938	88737200	88736052
chr1	10	80.938	1705	211	73	19089	20713	36452060	36453730	trnR-TCT
chr1	10	89.461	835	39	15	21859	22650	88733543	88734371
chr1	10	89.1	789	37	15	4375	5114	88736049	88735261
chr1	10	100	474	0	0	36596	37069	43415236	43414763
chr1	10	83.951	891	89	24	19853	20713	36454953	36455819	trnR-TCT
chr1	10	91.932	533	31	6	21805	22330	88739165	88738638
chr1	10	86.614	635	63	6	10512	11127	37295920	37296551
chr1	10	96.543	405	11	3	32445	32848	101599230	101598828
chr1	10	99.714	350	1	0	27382	27731	16202212	16201863
chr1	10	86.842	570	42	8	21336	21887	92907228	92907782
chr1	10	100	316	0	0	34315	34630	43422772	43422457
chr1	10	98.662	299	4	0	104	402	43403892	43404190
chr1	10	91.049	324	29	0	31867	32190	63890219	63890542
chr1	10	97.628	253	3	1	47568	47820	80660592	80660343
chr1	10	81.579	532	55	22	20112	20616	36454384	36454899	trnR-TCT
chr1	10	92.308	286	14	1	21574	21851	88738327	88738612
chr1	10	82.547	424	38	14	18694	19089	36451706	36452121	trnS-GCT(partical:68.83%)
chr1	10	91.77	243	12	1	47932	48166	53965935	53966177
chr1	10	97.884	189	4	0	34135	34323	43423935	43423747
chr1	10	85.627	327	26	10	47849	48166	53969951	53970265
chr1	10	89.354	263	21	4	24683	24940	84785230	84785490
chr1	10	88.973	263	22	4	24683	24940	84783157	84783417
chr1	10	86.581	313	12	6	1870	2152	95236533	95236845
chr1	10	88.755	249	16	6	22117	22360	92912250	92912491
chr1	10	94.681	188	6	4	6362	6548	89918789	89918973	trnS-TGA(partical:44.01%)
chr1	10	98.758	161	2	0	81	241	43397307	43397147
chr1	10	98.137	161	2	1	38236	38395	43416662	43416502
chr1	10	87.352	253	17	8	22117	22360	92911397	92911643
chr1	10	88.362	232	17	6	5471	5693	38624952	38624722
chr1	10	88.362	232	17	6	5471	5693	38626628	38626398
chr1	10	96.319	163	4	2	43539	43700	43415228	43415389	nad2(trans_splicing)(partical:3.38%)
chr1	10	100	143	0	0	37558	37700	43416359	43416217
chr1	10	93.333	180	11	1	31844	32022	101599224	101599403
chr1	10	99.301	143	1	0	43365	43507	43414582	43414724	nad2(trans_splicing)(partical:2.98%)
chr1	10	99.291	141	1	0	34055	34195	43423755	43423615
chr1	10	98.582	141	0	2	36466	36605	43416181	43416042
chr1	10	100	134	0	0	38627	38760	43416797	43416664
chr1	10	88.995	209	12	2	2768	2965	85746620	85746828
chr1	10	90.909	187	9	1	3694	3872	17557257	17557443
chr1	10	90.86	186	8	2	15533	15709	96739957	96739772
chr1	10	100	129	0	0	38053	38181	43415511	43415383
chr1	10	96.528	144	5	0	3861	4004	43424102	43423959
chr1	10	90.374	187	8	4	15533	15709	96737331	96737145
chr1	10	91.667	168	14	0	22703	22870	76574975	76574808
chr1	10	80.48	333	35	12	23399	23702	53609026	53608695
chr1	10	91.228	171	9	1	5115	5279	88735125	88734955
chr1	10	84.305	223	21	5	12097	12306	25440070	25439849
chr1	10	95.902	122	5	0	23902	24023	97647791	97647912
chr1	10	100	103	0	0	87	189	43424100	43424202
chr1	10	93.496	123	8	0	7531	7653	96736890	96736768
chr1	10	98.095	105	2	0	43316	43420	106024074	106024178	nad2(trans_splicing)(partical:2.19%)
chr1	10	100	97	0	0	34622	34718	43422929	43422833
chr1	10	100	96	0	0	1097	1192	43402783	43402878
chr1	10	99	100	0	1	34206	34304	43421391	43421292
chr1	10	94.118	119	2	1	37930	38043	43415691	43415573
chr1	10	100	92	0	0	38484	38575	43416499	43416408
chr1	10	92.063	126	0	5	35800	35916	43419559	43419435
chr1	10	92.92	113	8	0	20785	20897	73793983	73793871
chr1	10	100	87	0	0	95	181	43423139	43423225
chr1	10	98.889	90	1	0	27051	27140	111183810	111183721
chr1	10	78.397	287	33	13	37107	37378	45060160	45060432
chr1	10	98.864	88	0	1	1481	1568	43404742	43404828
chr1	10	95.745	94	4	0	7325	7418	43498794	43498701
chr1	10	97.701	87	2	0	22034	22120	72156254	72156340
chr1	10	96.667	90	3	0	27051	27140	111171145	111171056
chr1	10	100	78	0	0	2203	2280	43404287	43404364
chr1	10	96.552	87	2	1	34817	34903	43419443	43419358
chr1	10	77.632	304	23	15	22636	22939	88734426	88734684
chr1	10	100	76	0	0	47644	47719	43404591	43404666
chr1	10	98.75	80	0	1	36990	37069	43416017	43415939
chr1	10	100	76	0	0	106	181	43423072	43423147
chr1	10	98.718	78	1	0	38090	38167	43415581	43415504
chr1	10	100	74	0	0	36189	36262	43418207	43418134
chr1	10	98.684	76	1	0	33893	33968	43421121	43421046
chr1	10	87.826	115	9	1	21034	21143	29604220	29604106
chr1	10	87.826	115	9	1	21034	21143	29604658	29604544
chr1	10	100	68	0	0	34512	34579	43421180	43421113
chr1	10	100	66	0	0	34130	34195	43423080	43423015
chr1	10	95.89	73	3	0	48071	48143	69808589	69808517
chr1	10	90.11	91	9	0	17034	17124	85773788	85773878
chr1	10	95.833	72	3	0	48072	48143	69801943	69801872
chr1	10	95.833	72	3	0	48072	48143	69804187	69804116
chr1	10	95.833	72	3	0	48072	48143	69807699	69807628
chr1	10	97.059	68	2	0	887	954	43404218	43404285
chr1	10	100	61	0	0	34135	34195	43422464	43422404
chr1	10	98.438	64	1	0	40033	40096	103571961	103572024
chr1	10	94.521	73	2	2	40854	40925	26031649	26031578
chr1	10	96.97	66	2	0	48078	48143	107431045	107430980
chr1	10	100	58	0	0	12814	12871	43424261	43424204
chr1	10	87.912	91	11	0	17034	17124	85772937	85773027
chr1	10	78.916	166	21	7	37173	37338	39074986	39074835
chr1	10	78.916	166	21	7	37173	37338	39075446	39075295
chr1	10	98.214	56	1	0	3591	3646	26031280	26031225
chr1	10	98.214	56	1	0	47529	47584	43402698	43402753
chr1	10	93.846	65	4	0	33978	34042	76559154	76559090
chr1	10	96.552	58	2	0	37615	37672	43415909	43415852
chr1	10	98.148	54	1	0	12765	12818	43421225	43421172
chr1	10	96.552	58	0	2	35031	35086	43422971	43422914
chr1	10	98.113	53	1	0	11663	11715	43396816	43396764
chr1	10	98.113	53	1	0	45668	45720	43421383	43421435	nad2(trans_splicing)(partical:1.10%)
chr1	10	100	49	0	0	48164	48212	43404542	43404590
chr1	10	98.077	52	1	0	44856	44907	77150744	77150693	nad2(trans_splicing)(partical:1.08%)
chr1	10	77.711	166	23	7	37173	37338	39074619	39074468
chr1	10	92.188	64	4	1	7589	7651	96735744	96735681
chr1	10	100	47	0	0	47479	47525	43404436	43404482
chr1	10	100	47	0	0	34499	34545	43419596	43419550
chr1	10	100	46	0	0	45941	45986	43419289	43419334	nad2(trans_splicing)(partical:0.96%)
chr1	10	100	45	0	0	36010	36054	43418107	43418063
chr1	10	100	43	0	0	48170	48212	43404510	43404552
chr1	10	100	42	0	0	35841	35882	43418240	43418199
chr1	10	100	41	0	0	34023	34063	43422804	43422764
chr1	10	100	40	0	0	27051	27090	111181454	111181415
chr1	10	97.674	43	0	1	48164	48206	43402614	43402655
chr1	10	93.878	49	2	1	37597	37644	43413296	43413248
chr1	10	100	38	0	0	48175	48212	43404677	43404714
chr1	10	100	37	0	0	24417	24453	9023044	9023080
chr1	10	100	35	0	0	39100	39134	9022893	9022859
chr1	10	100	35	0	0	831	865	43404388	43404422
chr1	10	100	35	0	0	37666	37700	43416416	43416382
chr1	10	93.333	45	1	2	36411	36454	43418142	43418099
chr1	10	95.238	42	0	2	34404	34445	43422834	43422795
chr1	10	100	35	0	0	28038	28072	69009076	69009042
chr1	2534	96.563	4103	93	12	32790	36851	35588	39683
chr1	2534	94.88	3613	85	16	34040	37611	25513	29066
chr1	2534	94.348	2813	96	16	26200	28954	15356	18163
chr1	2534	90.541	1924	80	20	24394	26217	13337	15258
chr1	2534	93.08	1474	57	9	36156	37611	39675	41121
chr1	2534	92.482	1104	58	11	15922	17005	58823	57725
chr1	2534	87.082	1285	75	25	17862	19069	22710	23980	trnS-GCT
chr1	2534	87.05	834	52	18	19954	20759	24707	25512	trnR-TCT
chr1	2534	81.777	439	55	16	19104	19525	24266	24696
chr1	2534	91.713	181	9	2	18889	19069	24139	24313
chr1	2534	90.426	188	15	2	15922	16109	185	1
chr1	2534	96.703	91	3	0	17790	17880	22439	22529
chr1	2534	88.571	105	11	1	24172	24276	13205	13308
chr1	15	94.542	4306	161	22	32129	36393	7921066	7925338
chr1	15	93.56	4301	212	32	32129	36393	7910673	7914944
chr1	15	93.361	3871	203	14	32552	36393	7900153	7903998
chr1	15	96.431	3222	73	7	11142	14329	81401834	81398621
[truncated: 40,380 more rows]

## Sheet: Table S9
Supplementary Table S9. List of plants with multichromosomal mitogenomes available from GenBank or references.
Clade	Family	Species	Genome size (kp)	smallest subgenome size (kp)	biggest subgenome size (kp)	Number of chromosomes	Number of protein-coding genes	Number of rRNA genes	Number of tRNA genes	Number of total genes	Overall guanine-cytosine (GC) content	Finish status	Reference
Fern	Psilotaceae	Psilotum nudum	628	264	364	2	41	3	24	68	0.512	Yes	[38]
Gymnosperm	Pinaceae	Larix sibirica	11663	24.8	4009	9 contigs	40	3	34	77	0.419	No	[39]
Gymnosperm	Pinaceae	Picea glauca	~5900	unknown	unknown	130 contigs	51 (106)	3 (8)	20 (29)	74 (143)	0.447	No	[40]
Gymnosperm	Pinaceae	Picea sitchensis	~5520	168	~5360	2	41	3	27	71	0.447	No	[27]
Gymnosperm	Pinaceae	Pinus taeda	1254	unknown	257	40 contigs	unknown	unknown	unknown	unknown	0.44	No	[41]
Basal angiosperms	Amborellaceae	Amborella trichopoda	~3900	137	3179	5	39 (40）	3	9 (10)	51 (53)	0.459	Yes	[42]
Eudicots	Actinidiaceae	Actinidia chinensis	925	201	724	2	49 (53)	4	17 (29)	70 (86)	0.4587	Yes	[43]
Eudicots	Apocynaceae	Cynanchum auriculatum	1041	426	615	2	37	3	17	57	0.4385	Yes	[44]
Eudicots	Apocynaceae	Cynanchum wilfordii	843	111	379	3	38	3	17	58	0.4372	Yes	[45]
Eudicots	Balanophoraceae	Lophophytum mirabile	822	7.2	58.3	54	35 (44)	3	6 (9)	44 (56)	0.445	Yes	[46]
Eudicots	Balanophoraceae	Ombrophytum subterraneum	714	4.9	27.2	54	36 (51)	3	12 (17)	51 (71)	0.4422	Yes	[47]
Eudicots	Balanophoraceae	Rhopalocnemis phalloides	131	4.9	7.9	21	36	3	7	46	0.45	Yes	[48]
Eudicots	Caryophyllaceae	Silene conica	~11,318	44	163	>128	25	3	4	32	0.431	No	[49]
Eudicots	Caryophyllaceae	Silene noctiflora (BRP)	7138	~65	191.2	63	26 (32)	3 (16)	3 (6)	32 (54)	0.4082	Yes	[21]
Eudicots	Caryophyllaceae	Silene noctiflora (OSR)	6728	66	192	59	26 (33)	3 (15)	3 (6)	32 (54)	0.4077	Yes	[49]
Eudicots	Caryophyllaceae	Silene vulgaris (KRA)	405	1,588 bp	373	5	26	3	4	33	0.442	Yes	[50]
Eudicots	Caryophyllaceae	Sliene vulgaris (KOV)	361	4.9	279	6	25	3	6	34	0.42	Yes	[51]
Eudicots	Caryophyllaceae	Sliene vulgaris (MTV)	429	5.6	385	4	24	3	4	31	0.418	Yes	[51]
Eudicots	Caryophyllaceae	Sliene vulgaris (S9L)	422	6.5	343	7	26	3	4	33	0.42	Yes	[51]
Eudicots	Caryophyllaceae	Sliene vulgaris (SD2)	427	5.7	394	4	25	3	6	34	0.418	Yes	[51]
Eudicots	Cucurbitaceae	Cucumis hystrix	1316	92	1113	3	37 (38)	3 (4)	18 (30)	48 (72)	0.446	Yes	NCBI database
Eudicots	Cucurbitaceae	Cucumis melo	3102	360	2608	3	37 (38）	3 (8)	20 (44)	60 (90)	0.445	Yes	NCBI database
Eudicots	Cucurbitaceae	Cucumis sativus	1685	45	1556	3	39 (40)	3 (6)	16 (21)	58 (67)	0.443	Yes	[52]
Eudicots	Cynomoriaceae	Cynomorium	1106	11	33	49	no statistics	no statistics	no statistics	no statistics	0.443	Yes	[53]
Eudicots	Ericaceae	Hypopitys monotropa	810	106	704	2	38	3	18-19	59-60	0.45	Yes	[54]
Eudicots	Fabaceae	Glycine max_Williams 82	434	63	371	2	32 (35)	3 (5)	16 (22)	51 (62)	0.449	Yes	[55]
Eudicots	Geraniaceae	Geranium brycei	1053	48	425	8	29 (34)	3 (4)	13 (21)	45 (59)	0.425	Yes	[22]
Eudicots	Lamiaceae	Amborella trichopoda	365	78	287	2	40	3	10	53	0.453	Yes	[56]
Eudicots	Lamiaceae	Scutellaria tsinyunensis	354	98	256	2	32	3	24	59	0.453	Yes	[57]
Eudicots	Polygonaceae	Fallopia multiflora	312	112	200	2	34	3	20	57	0.445	Yes	[58]
Eudicots	Polygonaceae	Fagopyrum esculentum	404	19	88	10	30 (31)	3 (4)	18 (24)	51 (59)	0.441	Yes	[59]
Eudicots	Salicaceae	Populus deltoides	803	186	336	3	34	3	21	58	0.448	Yes	[60]
Eudicots	Salicaceae	Populus simonii	782	186	313	3	33	3	21	57	0.448	Yes	[61]
Eudicots	Santalaceae	Viscum scurruloideum	66	24	42	2 contigs	21 (29)	3	3	35	0.474	Yes	[62]
Eudicots	Ranunculaceae	Pulsatilla patens	987	201	452	3	no statistics	no statistics	no statistics	no statistics	0.459	Yes	[63]
Eudicots	Solanaceae	Solanum tuberosum	475	49	312	3	37 (43)	3	18 (22)	58 (68)	0.45	Yes	[64]
Eudicots	Theaceae	Camellia sinensis	879	177	702	2	44	3	24	71	0.457	Yes	[65]
Monocots	Amaryllidaceae	Allium cepa	316	30	173	3	27	3	14	44	0.454	Yes	[66]
Monocots	Orchidaceae	Gastrodia elata	1340	14	410	19	36 (37)	3 (9)	17 (20)	56 (66)	0.445	Yes	[14]
Monocots	Orchidaceae	Gastrodia angusta	1181	4.9	135	36	34 (36)	3 (4)	10 (13)	47 (53)	0.433	Yes	NCBI database
Monocots	Orchidaceae	Paphiopedilum micranthum	447	6	32	26	51	3	16	70	0.444	Yes	[16]
Monocots	Orchidaceae	Cymbidium lancifolium	704	24	47	23	38	3	21	62	0.44	Yes	[15]
Monocots	Orchidaceae	Cymbidium macrorhizon	651	21	47	22	38	3	19	60	0.44	Yes	[15]
Monocots	Orchidaceae	Epigeneium amplum	461	6	114	18	40 (46)	3 (4)	5	48 (55)	0.448	Yes	NCBI database
Monocots	Orchidaceae	Phalaenopsis aphrodite	576	unknown	unknown	44 contigs	38	3	9	50	unknown	Yes	[24]
Monocots	Poaceae	Oryza sativa	536	96	440	2	64 (94)	3 (8)	15 (26)	82 (128)	0.439	Yes	[18]
Monocots	Poaceae	Saccharum officinarum	445	145	300	2	66	3	18	87	0.438	Yes	[67]

## Sheet: Table S10
Supplementary Table S10. The GenBank accession numbers of the selected species used for mitochondrial genome annotation.
Species	GenBank accession number
Pedinomonas minor	NC_000892.1
Prototheca wickerhamii	NC_001613.1
Marchantia paleacea	NC_001660.1
Chaetosphaeridium globosum	NC_004118.1
Chara vulgaris	NC_005255.1
Physcomitrella patens	NC_007945.1
Nephroselmis olivacea	NC_008239.1
Mesostigma viride	NC_008240.1
Oltmannsiellopsis viridis	NC_008256.1
Brassica napus	NC_008285.1
Zea perennis	NC_008331.1
Zea mays subsp. parviglumis	NC_008332.1
Zea luxurians	NC_008333.1
Sorghum bicolor	NC_008360.1
Tripsacum dactyloides	NC_008362.1
Chlorokybus atmophyticus	NC_009630.1
Cycas taitungensis	NC_010303.1
Oryza sativa Japonica Group	NC_011033.1
Carica papaya	NC_012116.1
Vitis vinifera	NC_012119.1
Nothoceros aenigmaticus	NC_012651.1
Pleurozia purpurea	NC_013444.1
Phaeoceros laevis	NC_013765.1
Oryza rufipogon	NC_013816.1
Citrullus lanatus	NC_014043.1
Cucurbita pepo	NC_014050.1
Silene latifolia	NC_014487.1
Vigna radiata	NC_015121.1
Coccomyxa subellipsoidea C-169	NC_015316.1
Brassica oleracea	NC_016118.1
Brassica carinata	NC_016120.1
Anomodon rugelii	NC_016121.1
Treubia lacunosa	NC_016122.1
Brassica juncea	NC_016123.1
Brassica rapa subsp. oleifera	NC_016125.1
Pongamia pinnata	NC_016742.1
Lotus japonicus	NC_016743.2
Nitella hyalina	NC_017598.1
Spirodela polyrhiza	NC_017840.1
Helicosporidium sp. ex Simulium jonesi	NC_017841.1
Trebouxiophyceae sp. MX-AZ01	NC_018568.1
Glycine max	NC_020455.1
Vigna angularis	NC_021092.1
Liriodendron tulipifera	NC_021152.1
Anomodon attenuatus	NC_021931.1
Asclepias syriaca	NC_022796.1
Monomastix sp. OKE-1	NC_022797.1
Closterium baillyanum	NC_022860.1
Entransia fimbriata	NC_022861.1
Microspora stagnorum	NC_022862.1
Roya obtusa	NC_022863.1
Ajuga reptans	NC_023103.1
Helianthus annuus	NC_023337.1
Rhazya stricta	NC_024293.1
Batis maritima	NC_024429.1
Ptychomnion cygnisetum	NC_024514.1
Climacium americanum	NC_024515.1
Callicladium imponens	NC_024516.1
Ulota hutchinsiae	NC_024517.1
Bartramia pomiformis	NC_024519.1
Atrichum angustatum	NC_024520.1
Sphagnum palustre	NC_024521.1
Orthotrichum stellatum	NC_024522.1
Funaria hygrometrica	NC_024523.1
Capsicum annuum	NC_024624.1
Chlorella sorokiniana	NC_024626.1
Chlorella variabilis	NC_025413.1
Dilutineuron laevigatum	NC_025931.1
Auxenochlorella protothecoides	NC_026009.1
Lewinskya speciosa	NC_026121.1
Niphotrichum ericoides	NC_026540.1
Codriophorus aciculare	NC_026784.1
Niphotrichum elongatum	NC_026890.1
Frisvollia varia	NC_026891.1
Aneura pinguis	NC_026901.1
Bucklandiella orthotrichacea	NC_026974.1
Racomitrium emersum	NC_026975.1
Geranium maderense	NC_027000.1
Lobosphaera incisa	NC_027060.1
Syntrichia filaris	NC_027515.1
Botryococcus braunii	NC_027722.1
Sanionia uncinata	NC_027974.1
Ginkgo biloba	NC_027976.1
Chionoloma tenuirostre	NC_028040.1
Tetraplodon fuegianus	NC_028191.1
Gossypium barbadense	NC_028254.1
Populus tremula x Populus alba	NC_028329.1
Welwitschia mirabilis	NC_029130.1
Brassica nigra	NC_029182.1
Salix suchowensis	NC_029317.1
Orthotrichum macrocephalum	NC_029355.1
Orthotrichum diaphanum	NC_029356.1
Racomitrium lanuginosum	NC_029452.1
Medicago truncatula	NC_029641.1
Cannabis sativa	NC_029855.1
Ophioglossum californicum	NC_030900.1
Ipomoea nil	NC_031158.1
Hesperelaea palmeri	NC_031323.1
Orthotrichum bicolor	NC_031389.1
Orthotrichum callistomum	NC_031390.1
Orthotrichum gymnostomum	NC_031391.1
Stoneobryum bunyaense	NC_031392.1
Ulota crispa	NC_031393.1
Plenogemma phyllantha	NC_031394.1
Orthotrichum obtusifolium	NC_031767.1
Zygodon viridissimus	NC_031846.1
Diplostephium hartwegii	NC_034354.1
Stoneobryum mirum	NC_034907.1
Utricularia reniformis	NC_034982.1
Populus davidiana	NC_035157.1
Stratiotes aloides	NC_035317.1
Zostera marina	NC_035345.1
Hibiscus cannabinus	NC_035549.1
Spinacia oleracea	NC_035618.1
Bupleurum falcatum	NC_035962.1
Calypogeia integristipula	NC_035977.1
Calypogeia arguta	NC_035978.1
Calypogeia suecica	NC_035979.1
Calypogeia neogaea	NC_035980.1
Cymbomonas tetramitiformis	NC_036614.1
Mielichhoferia elongata	NC_036945.1
Tritomaria quinquedentata	NC_037041.1
Arabidopsis thaliana	NC_037304.1
Citrus sinensis	NC_037463.1
Anthoceros angustus	NC_037476.1
Marchantia polymorpha subsp. ruderalis	NC_037508.1
Codonopsis lanceolata	NC_037949.1
Bombax ceiba	NC_038052.1
Senna occidentalis	NC_038221.1
Nepenthes ventricosa x Nepenthes alata	NC_039531.1
Styphnolobium japonicum	NC_039596.1
Ammopiptanthus mongolicus	NC_039660.1
Leiosporoceros dussii	NC_039751.1
Chrysanthemum boreale	NC_039757.1
Polytrichum commune	NC_039775.1
Gymnomitrion concinnatum	NC_040132.1
Acacia ligulata	NC_040998.1
Populus alba	NC_041085.1
Morus notabilis	NC_041177.1
Cynanchum auriculatum	NC_041494.1
Boechera stricta	NC_042143.1
Dumortiera hirsuta	NC_042873.1
Capsella rubella	NC_042883.1
Fossombronia foveolata	NC_043887.1
Metzgeria furcata	NC_043888.1
Haplomitrium hookeri	NC_043889.1
Sophora flavescens	NC_043897.1
Riccia fluitans	NC_043906.1
Ptilidium ciliare	NC_043907.1
Porella platyphylla	NC_043908.1
Solenostoma sphaerocarpum	NC_043909.1
Prunus avium	NC_044768.1
Spondias mombin	NC_045035.1
Libidibia coriaria	NC_045039.1
Ilex pubescens	NC_045078.1
Phaseolus vulgaris	NC_045135.1
Manihot esculenta	NC_045136.1
Eriobotrya japonica	NC_045228.1
Ostreobium quekettii	NC_045361.1
Chlorella vulgaris	NC_045362.1
Ammopiptanthus nanus	NC_046466.1
Salix paraflabellaris	NC_046754.1
Andreaea wangiana	NC_046759.1
Roya anglica	NC_046950.1
Gonatozygon brebissonii	NC_046951.1
Gastrodia elata	MF070084.1-MF070102.1
Gastrodia angusta	MH591794.1-MH591823.1
Dendrobium amplum	MH591879.1 -MH591896.1
Paphiopedilum micranthum	OP465200.1-OP465225.1
Apostasia shenzhenica	OQ645347.1
Chlorophytum comosum	MW411187.1

[truncated: 1 more sheets: Table S11]
